# Supplementary material for: How Structural and Physicochemical Determinants Shape Sequence Constraints in a Functional Enzyme
Source: PLoS One. 2015 Feb 23;10(2):e0118684. doi: 10.1371/journal.pone.0118684 (PMC4338278; doi:10.1371/journal.pone.0118684)
Supplement: S1 Table — The 28 amino acid descriptors compiled here, which were scanned to find correlations with ΔΔGstat distributions. The five simplest properties are shown in dark green background, the second set in orange, the third one in pink. Correlations between all descriptors are given. (XLSX) [file pone.0118684.s006.xlsx]

## Sheet: Properties
Residue	Volume	Log(Solubility (m at 20ºC))	Hydrophobicity	Isoelectric point	P(helix)	nOats in side chain	nSats in side chain	nNats in side chain	Steric hindrance	nH-bonds	Vol / log(solub)	Vol / P(helix)	Vol / P(sheet)	log(Solub) x Flex	Steric hindrance x Flexibility	Flexibility	P(helix)+P(sheet)	log(Solub) x Hydrophobicity	Hydrophobicity x Flex.	V / (P(helix)+P(sheet))	Steric hindrance / P(helix)	Isoelectric point / P(sheet)	P(sheet)	Vol x isoelectric point	Isoelectric point / P(helix)	P(helix) / P(sheet)	Steric hindrance / P(sheet)	P(helix) x Flex.
A	88.6	0.271144	0.31	6.11	0.42	0	0	0	1.28	0	326.763	210.952	385.217	4.8806	23.04	18	0.65	0.0840547	5.58	136.308	3.04762	26.5652	0.23	541.346	14.5476	1.82609	5.56522	7.56
C	108.5	-0.675718	1.54	6.35	0.17	0	1	0	1.77	3	-160.57	638.235	264.634	-16.8929	44.25	25	0.58	-1.04061	38.5	187.069	10.4118	15.4878	0.41	688.975	37.3529	0.414634	4.31707	4.25
D	111.1	-1.42022	-0.77	2.95	0.25	2	0	0	1.6	4	-78.2275	444.4	555.5	-28.4043	32	20	0.45	1.09357	-15.4	246.889	6.4	14.75	0.2	327.745	11.8	1.25	8	5
E	138.4	-1.22185	-0.64	3.09	0.42	2	0	0	1.56	4	-113.271	329.524	659.048	-9.89697	12.636	8.1	0.63	0.781983	-5.184	219.683	3.71429	14.7143	0.21	427.656	7.35714	2	7.42857	3.402
F	189.9	-0.769551	1.79	5.67	0.3	0	0	0	2.94	0	-246.767	633	499.737	-5.84859	22.344	7.6	0.68	-1.3775	13.604	279.265	9.8	14.9211	0.38	1076.73	18.9	0.789474	7.73684	2.28
G	60.1	0.52763	0	6.07	0.13	0	0	0	0	0	113.906	462.308	400.667	20.5776	0	39	0.28	0	0	214.643	0	40.4667	0.15	364.807	46.6923	0.866667	0	5.07
H	153.2	-0.551294	0.13	7.69	0.27	0	0	2	2.99	3	-277.892	567.407	510.667	-2.64621	14.352	4.8	0.57	-0.0716682	0.624	268.772	11.0741	25.6333	0.3	1178.11	28.4815	0.9	9.96667	1.296
I	166.7	-0.616185	1.8	6.04	0.3	0	0	0	4.19	0	-270.536	555.667	370.444	-1.41722	9.637	2.3	0.75	-1.10913	4.14	222.267	13.9667	13.4222	0.45	1006.87	20.1333	0.666667	9.31111	0.69
K	168.6	0.227115	-0.99	9.99	0.32	0	0	1	1.89	3	742.355	526.875	624.444	0.772191	6.426	3.4	0.59	-0.224844	-3.366	285.763	5.90625	37	0.27	1684.31	31.2188	1.18519	7	1.088
L	166.7	-0.777284	1.7	6.04	0.39	0	0	0	2.59	0	-214.465	427.436	537.742	-7.77284	25.9	10	0.7	-1.32138	17	238.143	6.64103	19.4839	0.31	1006.87	15.4872	1.25806	8.35484	3.9
M	162.9	-0.425969	1.23	5.71	0.38	0	1	0	2.35	0	-382.422	428.684	509.062	-5.96356	32.9	14	0.7	-0.523942	17.22	232.714	6.18421	17.8438	0.32	930.159	15.0263	1.1875	7.34375	5.32
N	114.1	-0.721246	-0.6	6.52	0.21	1	0	1	1.6	5	-158.198	543.333	518.636	-14.4249	32	20	0.43	0.432748	-12	265.349	7.61905	29.6364	0.22	743.932	31.0476	0.954545	7.27273	4.2
P	112.7	1.053	0.72	6.8	0.13	0	0	0	2.67	0	107.027	866.923	331.471	0.1053	0.267	0.1	0.47	0.758161	0.072	239.787	20.5385	20	0.34	766.36	52.3077	0.382353	7.85294	0.013
Q	143.8	-0.536107	-0.22	5.65	0.36	1	0	1	1.56	5	-268.23	399.444	575.2	-3.85997	11.232	7.2	0.61	0.117944	-1.584	235.738	4.33333	22.6	0.25	812.47	15.6944	1.44	6.24	2.592
R	173.4	0.0511525	-1.01	10.74	0.36	0	0	3	2.34	7	3389.86	481.667	693.6	0.235302	10.764	4.6	0.61	-0.051664	-4.646	284.262	6.5	42.96	0.25	1862.32	29.8333	1.44	9.36	1.656
S	89	0.541579	-0.04	5.7	0.2	1	0	0	1.31	3	164.334	445	317.857	13.5395	32.75	25	0.48	-0.0216632	-1	185.417	6.55	20.3571	0.28	507.3	28.5	0.714286	4.67857	5
T	116.1	-0.0851282	0.26	5.6	0.21	1	0	0	3.03	3	-1363.83	552.857	322.5	-0.93641	33.33	11	0.57	-0.0221333	2.86	203.684	14.4286	15.5556	0.36	650.16	26.6667	0.583333	8.41667	2.31
V	140	-0.300162	1.22	6.02	0.27	0	0	0	3.67	0	-466.414	518.519	285.714	-0.900487	11.01	3	0.76	-0.366198	3.66	184.211	13.5926	12.2857	0.49	842.8	22.2963	0.55102	7.4898	0.81
W	227.8	-1.18709	2.25	5.94	0.32	0	0	1	3.21	1	-191.898	711.875	542.381	-4.51093	12.198	3.8	0.74	-2.67094	8.55	307.838	10.0312	14.1429	0.42	1353.13	18.5625	0.761905	7.64286	1.216
Y	193.6	-2.52288	0.96	5.66	0.25	1	0	0	2.94	3	-76.7377	774.4	472.195	-19.1739	22.344	7.6	0.66	-2.42196	7.296	293.333	11.76	13.8049	0.41	1095.78	22.64	0.609756	7.17073	1.9
	Maximum r2:	0.290938	0.173242	0.185134	0.220077	0.40604	0.0898984	0.503446	0.453015	0.506865	0.467262	0.346527	0.369379	0.593901	0.279419	0.607563	0.536662	0.568579	0.54175	0.530159	0.588572	0.493197	0.715651	0.640498	0.641879	0.634736	0.670243	0.60919
		Log(Solubility (m at 20ºC))	Hydrophobicity	Isoelectric point	P(helix)	nOats in side chain	nSats in side chain	nNats in side chain	Steric hindrance	nH-bonds	Vol / log(solub)	Vol / P(helix)	Vol / P(sheet)	log(Solub) x Flex	Steric hindrance x Flexibility	Flexibility	P(helix)+P(sheet)	log(Solub) x Hydrophobicity	Hydrophobicity x Flex.	V / (P(helix)+P(sheet))	Steric hindrance / P(helix)	Isoelectric point / P(sheet)	P(sheet)	Vol x isoelectric point	Isoelectric point / P(helix)	P(helix) / P(sheet)	Steric hindrance / P(sheet)	P(helix) x Flex.
	Volume	0.290938	0.173242	0.0473215	0.220077	0.045973	0.00211007	0.104161	0.453015	1.49997e-07	0.0135885	0.135436	0.233455	0.110714	0.0224114	0.523969	0.536662	0.480887	0.0332608	0.530159	0.0590794	0.0648639	0.267548	0.56465	0.155888	0.00065468	0.381895	0.323941
	Log(Solubility (m at 20ºC))		0.0506757	0.185134	0.0691328	0.182986	0.00158762	0.00560192	0.0808407	0.0417291	0.0520377	0.019665	0.106316	0.593901	0.0934853	0.0261229	0.143198	0.233257	0.00939232	0.174379	0.000220339	0.255221	0.0611568	0.0025739	0.344681	0.00510211	0.0890879	0.00266384
	Hydrophobicity			0.0385936	3.86117e-05	0.25617	0.0898984	0.170337	0.33646	0.506865	0.185604	0.163022	0.195448	0.00335558	0.0149281	0.0363294	0.33608	0.568579	0.54175	0.000472398	0.187098	0.37823	0.598694	0.0037397	0.00841747	0.248931	0.00600486	0.0327943
	Isoelectric point				1.90659e-06	0.40604	0.00129924	0.503446	0.0111089	0.0453344	0.440792	0.0326095	0.0352817	0.125481	0.103046	0.0741066	0.00062401	0.0091474	0.000336391	0.101762	0.00550581	0.493197	0.00100802	0.640498	0.225997	0.00807748	0.0222366	0.13825
	P(helix)					0.00038576	0.000928222	0.0403634	0.016271	0.00231825	0.0443738	0.346527	0.369379	0.0151985	0.00172052	0.161025	0.434696	0.0131564	6.23568e-05	0.00198546	0.167525	0.001113	0.00852166	0.0956509	0.641879	0.61741	0.154641	0.0211848
	nOats in side chain						0.0502793	0.0362589	0.0847452	0.289401	0.041352	0.0571753	0.0631075	0.207017	0.0804028	0.0274091	0.0783068	0.173855	0.27281	0.000463658	0.0418171	0.0748049	0.151756	0.25864	0.160501	0.10504	0.00153695	0.0534749
	nSats in side chain							0.034749	0.00563268	0.0122073	0.0134897	0.000291676	0.048762	0.0530618	0.279419	0.0714563	0.0152641	0.0174296	0.493852	0.0430161	0.000550839	0.0323218	0.0372624	0.0048852	0.00191644	0.0204498	0.0367489	0.0962738
	nNats in side chain								0.0026516	0.389078	0.467262	0.000140124	0.329479	0.00383682	0.072947	0.0935565	0.00010185	0.00359197	0.0904866	0.266446	0.011708	0.370581	0.0429878	0.488465	0.0130116	0.0489236	0.135776	0.105363
	Steric hindrance									0.0649881	0.0365828	0.233416	0.0189717	0.0570019	0.00589557	0.607563	0.535488	0.237484	0.0419492	0.0769165	0.578722	0.288156	0.715651	0.21138	0.0364394	0.183745	0.573043	0.499008
	nH-bonds										0.204479	0.013937	0.253722	0.10114	0.0285402	7.2156e-06	0.0679612	0.10545	0.183509	0.0867105	0.0488598	0.110263	0.153455	0.0381415	0.0029829	0.0888365	0.0337834	0.00143682
	Vol / log(solub)											0.0113716	0.228135	0.0268486	0.0863133	0.00786148	0.00641973	0.0132732	0.0489501	0.0706905	0.0697653	0.466251	0.0957831	0.312728	0.0321578	0.111647	0.00471575	0.00403566
	Vol / P(helix)												0.0616083	0.0420332	0.0207993	0.116008	2.53919e-06	0.18551	0.0416233	0.276113	0.588572	0.0594676	0.325414	0.0949173	0.284854	0.634736	0.0369182	0.456423
	Vol / P(sheet)													0.066455	0.0555697	0.0814919	0.00804078	0.00404137	0.16208	0.41735	0.22354	0.133419	0.219049	0.221027	0.170848	0.469747	0.11453	0.00519967
	log(Solub) x Flex														0.229836	0.0412296	0.0472283	0.0107915	0.00470437	0.104126	0.0370025	0.234696	0.0284872	9.68875e-05	0.166664	0.00123751	0.199508	0.00104444
	Steric hindrance x Flexibility															0.150113	0.000846761	0.00535217	0.146331	0.0660802	0.00213184	0.138265	0.00617549	0.0913147	0.0768225	0.00733005	9.67193e-05	0.29313
	Flexibility																0.458494	0.0479042	0.00596036	0.183086	0.321054	0.0693081	0.259405	0.385187	0.054384	0.000128592	0.670243	0.60919
	P(helix)+P(sheet)																	0.337399	0.172225	0.00576069	0.065374	0.256168	0.473059	0.200296	0.366505	0.00593669	0.309437	0.100752
	log(Solub) x Hydrophobicity																		0.351349	0.138619	0.0349616	0.102603	0.433646	0.197768	0.0213292	0.135754	0.00504482	0.0646579
	Hydrophobicity x Flex.																			0.0407784	0.026253	0.115746	0.293741	0.00531963	0.00216033	0.109587	0.0276233	0.00841305
	V / (P(helix)+P(sheet))																				0.0151547	0.0230948	0.00330586	0.448895	0.000389392	0.00812392	0.169912	0.291262
	Steric hindrance / P(helix)																					0.237994	0.538431	0.0270018	0.103307	0.524107	0.261073	0.474826
	Isoelectric point / P(sheet)																						0.407148	0.112492	0.204386	0.0919724	0.0866368	0.0151823
	P(sheet)																							0.0864987	0.000797611	0.431102	0.127468	0.314598
	Vol x isoelectric point																								0.002195	0.00095314	0.245542	0.342344
	Isoelectric point / P(helix)																									0.347272	0.144126	0.0600754
	P(helix) / P(sheet)																										0.00285852	0.201252
	Steric hindrance / P(sheet)																											0.28468
	P(helix) x Flex.
					References for amino acid descriptors
				Solubility:				Amend and Hegelson, Pure & Appl. Chem. (1997) 69, 5, 935-942
				Flexibility:				Huang and Nau, Angew. Chem. Int. Ed. (2003) 42, 2269-2272
				Steric parameter, volume, hydrophobicity,
				isoelectric point, helix and sheet				Meiler et al, J. Mol. Model. (2001) 7:360-369
				probabilities
