# Supplementary material for: How Structural and Physicochemical Determinants Shape Sequence Constraints in a Functional Enzyme
Source: PLoS One. 2015 Feb 23;10(2):e0118684. doi: 10.1371/journal.pone.0118684 (PMC4338278; doi:10.1371/journal.pone.0118684)
Supplement: S2 Table — Interactive spreadsheet in which the 28 descriptors can be scanned for the best and second-best correlations. Clicking “up” and “down” moves through the protein sequence. Only cases for which r2 > 0.45 and RMSD < 1 are displayed. This file is compatible with Microsoft Excel version 2010 and up (active content must be enabled), but not with Excel for Mac OS. (XLSM) [file pone.0118684.s007.xlsm]

## Sheet: Analysis
		DDGstat data from ultrahigh-throughput sequencing in Deng et al J. Mol. Biol. (2012) 424, 150–167																						34		RMSD threshold	1	r2 threshold	0.45	73	32		best_prop	best_ypred	y exp \ y pred by:	Volume	Log(Solubility (m at 20ºC))	Hydrophobicity	Isoelectric point	P(helix)	nOats in side chain	nSats in side chain	nNats in side chain	Steric hindrance	nH-bonds	Vol / log(solub)	Vol / P(helix)	Vol / P(sheet)	log(Solub) x Flex
			A	C	D	E	F	G	H	I	K	L	M	N	P	Q	R	S	T	V	W	Y	k*	Top property	RMSD	r2	Significant	2nd top property	RMSD	r2	Significant	A	88.6	2.90931	3.15274	2.90931	2.2986	1.83606	1.77256	0.92577	1.64346	1.78734	1.84545	2.6886	1.67473	1.8287	2.09543	1.96629	2.16873
H	26	26	0.922737	3.92448	2.78829	1.48653	4.34522	2.1137	0	2.83688	0.47765	3.92448	4.34522	1.10242	2.74331	1.68533	1.73265	1.90183	1.56525	3.0115	4.34522	2.17002	6.17	Hydrophobicity	0.819813	0.592773	1	Hydrophobicity x Flex.	1.01701	0.373304		C	108.5	2.47628	2.9253	2.47628	1.60261	1.31651	1.75203	2.45431	1.64346	1.54803	1.84545	2.23275	1.79566	1.72193	1.64502	2.25885	1.18896
P	27	27	2.83735	3.92495	3.92495	0.0470931	3.92495	1.25752	3.92495	2.52728	0.690929	2.10654	3.92495	3.92495	0	0.258515	0.950453	2.00436	1.36819	0.989327	3.92495	3.92495	6.76	P(helix) x Flex.	1.42384	0.0825782		Volume	1.44238	0.0585281		D	111.1	2.4197	2.25844	2.4197	1.05536	2.29225	2.0429	1.96518	2.17657	1.78734	1.84545	2.3909	1.83596	1.73997	1.84935	1.55314	0.670971
E	28	28	0.712612	2.15743	0.730144	0	3.29361	1.39368	1.51438	2.62676	0.169967	1.20431	1.73669	1.29869	2.18124	1.4384	2.42735	1.60436	0.899601	1.54765	3.15816	2.13452	9.48	P(sheet)	0.69948	0.345501		P(helix) / P(sheet)	0.719958	0.306619		E	138.4	1.82564	2.58561	1.82564	1.20117	2.23734	2.03092	0.92577	2.17657	1.78734	1.84545	2.42812	1.83596	1.7323	1.97044	1.30191	1.50377
T	29	29	2.57762	3.44388	3.02314	4.11074	4.11074	3.86462	2.77702	2.74421	3.13381	3.13381	3.35031	3.19776	2.65522	3.19776	3.24448	2.19876	0	1.42304	3.35031	3.55455	2.38	P(helix) / P(sheet)	0.859871	0.111289		Log(Solubility (m at 20ºC))	0.862106	0.106663		F	189.9	0.704981	1.27148	0.704981	1.53363	1.21091	1.8102	1.65947	1.64346	1.78734	1.84545	1.14429	1.67473	1.70305	1.65054	1.68844	1.68594
L	30	30	2.12954	4.16294	3.7422	3.07534	4.16294	3.49608	3.07534	1.77632	0.684766	0	0.622984	3.07534	2.23386	1.45213	2.23386	1.97111	1.91625	1.47705	4.16294	2.37566	5.69	Vol x isoelectric point	1.15607	0.0534483		log(Solub) x Flex	1.15887	0.0488644		G	60.1	3.52949	4.60826	3.52949	2.48713	1.967	1.77598	2.69887	1.64346	1.78734	1.84545	3.8794	1.67473	1.78207	1.83047	1.9288	2.87507
V	31	31	-0.944403	2.14936	0.301337	-0.225236	2.14936	0.183484	1.72862	2.14936	0.547454	1.3607	1.72862	1.72862	2.5701	0.195505	-1.99523	0.519217	1.17243	0	1.06176	2.14936	3.2	Vol / P(helix)	0.855417	0.455734	1	P(helix) / P(sheet)	0.865613	0.442682		H	153.2	1.50359	0.936072	1.50359	1.69406	1.91209	1.63739	1.84289	1.64346	1.78734	1.48082	1.09777	1.79566	1.69623	1.71968	1.66192	1.83004
K	32	32	1.21882	3.40791	3.09784	3.65402	4.07476	3.51858	2.81254	4.07476	0	4.07476	2.12091	4.07476	3.65402	-0.556926	1.67636	3.34395	2.27172	2.45156	4.07476	3.65402	2.66	P(helix) / P(sheet)	1.20996	0.170365		Isoelectric point / P(sheet)	1.21727	0.160311		I	166.7	1.20982	0.136828	1.20982	1.64637	1.20669	1.77855	1.65947	1.64346	1.78734	1.84545	-0.0186041	1.67473	1.69784	1.73206	2.00213	1.88534
V	33	33	2.06997	-0.816024	3.84106	3.84106	3.84106	3.84106	3.84106	2.65989	3.84106	1.95567	3.84106	3.1742	3.42032	3.84106	3.53099	4.08718	3.42032	0	3.84106	3.42032	1.94	P(sheet)	1.13819	0.235989		Hydrophobicity	1.19335	0.160143		K	168.6	1.16848	1.12226	1.16848	2.26623	2.38518	1.44063	1.53719	1.64346	1.78734	1.66314	2.12111	1.79566	1.91975	1.76241	1.38587	1.98386
K	34	34	1.84528	2.54496	4.18874	2.12422	4.18874	3.05256	1.46414	2.50578	0	3.13584	2.63182	1.15135	3.94263	0.806446	0.209354	2.07875	1.7508	3.00758	3.52189	2.85503	5.52	Vol x isoelectric point	1.07714	0.173021		P(helix) / P(sheet)	1.09701	0.142227		L	166.7	1.20982	0	1.20982	1.52795	1.24893	1.77855	1.10919	1.64346	1.78734	1.84545	1.4699	1.67473	1.71013	1.86723	1.59623	1.59935
D	35	35	-0.623993	1.03478	0	-0.802306	2.05089	0.963288	-0.203253	0.899334	-0.853433	0.963288	-0.542234	-0.752492	1.38403	-1.01954	-0.62317	-0.310071	-0.288303	0.930469	2.71774	1.53658	11.54	Hydrophobicity	0.654945	0.621275	1	log(Solub) x Hydrophobicity	0.760083	0.489923	1	M	162.9	1.29251	0.170756	1.29251	1.78618	1.44746	1.80678	1.17034	1.64346	1.54803	1.84545	1.69317	1.67473	1.67333	1.86591	1.66581	1.68076
A	36	36	0	2.92798	4.4849	4.4849	3.30374	3.57193	3.30374	1.73361	4.4849	2.89762	2.1879	4.06416	4.23879	3.64342	4.17483	1.73144	2.20895	1.68654	3.64342	3.50797	2.62	V / (P(helix)+P(sheet))	0.805927	0.523092	1	Vol / P(sheet)	0.91662	0.383089		N	114.1	2.35442	1.70225	2.35442	1.56914	2.22044	1.73749	2.20974	1.91002	1.78734	1.66314	2.3909	1.87627	1.72245	1.74506	1.64258	1.30002
E	37	37	4.5545	4.13376	3.04616	0	4.13376	4.5545	4.13376	4.13376	4.13376	4.80061	4.13376	4.13376	4.5545	4.13376	4.80061	4.80061	4.5545	4.5545	4.13376	4.13376	1.15	P(helix) / P(sheet)	0.872148	0.255282		Isoelectric point / P(helix)	0.900935	0.205308		P	112.7	2.38489	3.15274	2.38489	2.8733	1.66288	1.71353	2.69887	1.64346	1.78734	1.84545	1.39547	1.67473	1.78056	1.40396	2.09669	1.95385
D	38	38	4.49329	4.07255	0	3.65181	4.07255	2.70601	4.07255	3.40569	4.07255	4.73941	4.07255	1.98812	4.49329	4.07255	4.73941	4.31867	4.49329	4.49329	4.07255	4.07255	1.45	Vol x isoelectric point	0.980455	0.186982		P(sheet)	0.982528	0.18354		Q	143.8	1.70814	1.63527	1.70814	1.70523	2.05993	1.81192	1.29262	1.91002	1.78734	1.66314	2.42812	1.87627	1.69835	1.89673	1.50535	1.77542
Q	39	39	2.99004	4.02482	4.02482	4.02482	4.02482	4.44557	3.60408	4.02482	4.02482	3.23616	4.02482	4.02482	3.35797	0	2.24829	2.87327	4.44557	4.44557	4.02482	4.02482	1.5	P(helix) / P(sheet)	0.919759	0.14668		Vol / log(solub)	0.938515	0.111523		R	173.4	1.06403	1.82519	1.06403	2.13689	2.39363	1.37647	1.29262	1.64346	1.78734	1.29851	1.70247	1.95689	2.49977	1.81006	1.21808	1.9597
L	40	40	3.85251	3.43177	3.43177	3.43177	2.76491	3.85251	1.82986	3.43177	3.43177	0	3.43177	3.43177	3.43177	3.43177	4.09863	2.41567	2.87558	3.43177	2.45484	2.76491	2.04	Steric hindrance / P(sheet)	0.846935	0.0794057		Hydrophobicity x Flex.	0.849399	0.074041		S	89	2.90061	3.21059	2.90061	2.49738	1.9839	1.80764	2.27088	1.91002	1.78734	1.84545	2.66069	1.79566	1.79312	1.84871	2.12972	2.55837
G	41	41	3.00476	3.14021	1.1285	3.56095	3.56095	0	3.56095	3.56095	2.47335	4.2278	3.56095	2.58402	3.56095	2.47335	3.80706	2.03598	2.52616	2.42476	3.56095	3.56095	2.71	Volume	0.727712	0.450336	1	P(helix)+P(sheet)	0.682291	0.51681	1	T	116.1	2.3109	1.53144	2.3109	2.03672	1.85718	1.81619	2.20974	1.91002	1.78734	1.84545	1.06056	1.79566	1.45832	1.73502	2.11845	1.90698
A	42	42	0	3.47024	3.47024	2.13652	3.47024	3.47024	3.47024	3.47024	2.49331	4.13709	3.47024	3.47024	3.04949	3.47024	2.41733	3.71635	1.00034	0.979931	3.47024	3.47024	3.2	P(helix) / P(sheet)	1.02244	0.0700359		Volume	1.02861	0.0587717		V	140	1.79083	0.851984	1.79083	1.87866	1.45168	1.78026	1.84289	1.64346	1.78734	1.84545	0.465158	1.67473	1.65493	1.77122	2.2077	1.90859
R	43	43	1.93837	3.11954	2.7335	2.27806	3.36566	2.65022	0.172781	2.7335	0.222594	2.56787	2.57699	1.67641	0.692016	1.62255	0	2.08272	1.60561	2.56335	3.47633	2.85135	6.25	Isoelectric point	0.749314	0.469072	1	nNats in side chain	0.76418	0.447796		W	227.8	-0.11974	1.70225	-0.11974	1.22672	1.01661	1.78711	1.53719	1.64346	1.78734	1.66314	0.893102	1.71504	1.71507	1.5674	1.58497	1.74613
V	44	44	2.32358	2.93146	2.4779	2.70825	0.835181	2.40997	3.00296	0.48447	2.93146	0.860227	1.12669	2.80965	2.43178	2.89864	2.59499	2.72402	2.61136	0	2.64197	3.17758	5.81	P(sheet)	0.822619	0.220694		nOats in side chain	0.859964	0.14833		Y	193.6	0.624467	0.488723	0.624467	0.244849	1.5615	1.81106	1.96518	1.91002	1.78734	1.84545	1.14429	1.79566	1.7403	1.50149	1.75526	1.08632
G	45	45	2.66307	3.06	2.99372	2.87957	3.95007	0	3.58214	3.77544	3.21926	3.19935	3.64	3.64	2.74066	3.10859	2.86247	3.13442	3.23462	3.33603	3.1614	3.21926	1.81	Steric hindrance	0.577197	0.451216	1	Steric hindrance / P(sheet)	0.492419	0.600586	1				r	0.735658	0.483779	0.355316	0.123965	0.448416	0.149414	0.0601574	0.122925	0.742642	0.0713292	0.158179	0.129888	0.251605	0.398369
Y	46	46	5.50391	4.52698	4.52698	5.50391	1.91935	5.50391	3.74945	2.97005	4.66243	2.23274	2.21904	3.86012	4.74348	5.50391	5.32928	4.56886	4.28086	3.99557	5.50391	0	1.63	P(sheet)	1.29634	0.213465		Hydrophobicity	1.29658	0.21317		WT-prop		166.7	r2	0.541192	0.234042	0.126249	0.0153672	0.201077	0.0223246	0.00361891	0.0151104	0.551517	0.00508786	0.0250207	0.0168708	0.0633049	0.158698
I	47	47	-0.652722	1.88565	3.37689	2.95615	1.15311	3.37689	2.64608	0	4.04375	0.58697	1.39922	3.06682	3.00896	1.57906	3.37689	1.56186	-0.045233	0.0137381	4.04375	1.64534	5.63	P(sheet)	1.28761	0.175752		Vol / log(solub)	1.3008	0.158783		WT-DDGexp		0	RMSD	0.808375	1.04448	1.11556	1.18423	1.06672	1.18003	1.19127	1.18438	0.799227	1.19039	1.17841	1.18332	1.15504	1.09465
E	48	48	0.447168	3.67004	1.76679	0	1.85163	3.84466	1.37303	0.470885	1.2894	-0.107869	0.681397	0.478737	3.2493	0.717783	3.30211	0.421459	0.53588	0.0925527	3.42392	0.472447	11.63	Isoelectric point / P(helix)	1.03472	0.383347		P(helix)	1.16943	0.212326		WT-2nd-prop		2.59	avg	0.500363	#DIV/0!	0.563258	0.569012	#DIV/0!	0.612379	0.483337	0.585905	0.479422	0.468697	0.651152	0.508319	0.548594	#DIV/0!
L	49	49	2.84269	4.33825	3.57782	3.67139	3.49677	4.09213	2.36058	0.47904	3.91751	0	0.269043	3.36132	2.47594	2.02761	2.96116	3.23402	2.79311	1.02622	3.15708	3.78206	4.5	Steric hindrance / P(sheet)	1.14406	0.187115		nH-bonds	1.15056	0.177857					stdev	0.0369074	#DIV/0!	0.0693204	0.141337	#DIV/0!	0.0944156	#DIV/0!	0.0934328	0.0364132	0.00370914	0.143587	0.0761394	0.0222547	#DIV/0!
D	50	50	2.17708	3.34003	0	0.634299	3.82706	3.68234	2.51985	3.74019	3.62953	3.72685	3.56557	2.06231	3.46768	2.67317	4.29638	1.87009	3.12984	4.08496	3.98631	3.19215	3.03	nOats in side chain	0.596112	0.714807	1	Vol x isoelectric point	0.872787	0.388636					max	0.541192	0	0.709997	0.668952	0	0.714807	0.483337	0.662811	0.551517	0.47132	0.754295	0.640705	0.564331	0
L	51	51	2.50152	2.69982	2.82163	4.57608	1.13029	3.7346	2.30732	0.117054	3.90922	0	-0.269245	2.36807	2.68618	3.39491	3.55998	2.6817	1.57004	1.53869	2.11139	0.877285	5.33	Hydrophobicity	0.895788	0.534031	1	Steric hindrance	1.0156	0.40105					min	0.450336	0	0.457018	0.469072	0	0.499365	0.483337	0.455614	0.451216	0.466074	0.457804	0.455734	0.532858	0
N	52	52	1.87257	3.09562	2.25414	0.674306	2.67488	1.32453	-1.02323	1.19237	0.337839	0.955118	0.826854	0	0.733284	0.571177	0.767251	-0.837458	0.615431	1.58728	2.67488	1.34116	6.31	P(sheet)	0.993614	0.114918		nH-bonds	0.999609	0.104206					range	0.090856	0	0.252979	0.19988	0	0.215442	0	0.207198	0.100301	0.00524551	0.296492	0.184971	0.0314729	0
S	53	53	0.998197	2.8605	0.523465	0.668678	2.8605	0.747392	-1.65638	2.8605	1.10605	1.5735	2.8605	-1.25214	2.10008	0.53652	1.62412	0	-0.593543	1.72432	2.8605	1.88358	3.97	P(sheet)	1.12049	0.300901		P(helix)+P(sheet)	1.13445	0.283368					n	8	0	16	2	0	7	1	5	6	2	6	5	2	0
G	54	54	0.6624	3.64735	2.0172	3.89347	2.98049	0	2.85868	3.64735	4.31421	3.1048	3.13304	1.17918	3.05199	4.31421	4.13958	1.70713	3.05199	3.09116	3.47273	2.36035	3.69	Flexibility	0.794699	0.531026	1	P(helix) x Flex.	0.899709	0.398899						Volume	Log(Solubility (m at 20ºC))	Hydrophobicity	Isoelectric point	P(helix)	nOats in side chain	nSats in side chain	nNats in side chain	Steric hindrance	nH-bonds	Vol / log(solub)	Vol / P(helix)	Vol / P(sheet)	log(Solub) x Flex
K	55	55	1.19501	3.79724	0.633426	0.735881	1.86816	2.24032	0.896312	0.799835	0	1.26183	0.735881	0.0403411	3.24105	0.613896	1.09463	1.53331	0.714716	1.28236	4.21798	1.33255	11.79	P(helix) / P(sheet)	0.985039	0.229008		log(Solub) x Hydrophobicity	1.01073	0.188268					con 5 base	0.450336		0.592773	0.469072		0.714807	0.483337	0.519912	0.451216	0.47132	0.748885	0.455734	0.564331
I	56	56	1.52148	2.65532	2.82994	1.23384	1.78422	3.7133	1.93061	0	2.37003	1.06878	0.820444	2.31563	1.51681	1.76994	2.53628	2.38281	0.621397	0.57138	2.2819	2.29853	8.45	Steric hindrance	0.644142	0.465768	1	P(helix)+P(sheet)	0.644509	0.465159	1				26	0.541192		0.621275	0.668952		0.675414		0.455614	0.465768	0.466074	0.475897	0.492298	0.532858
L	57	57	3.15274	2.9253	2.25844	2.58561	1.27148	4.60826	0.936072	0.136828	1.12226	0	0.170756	1.70225	3.15274	1.63527	1.82519	3.21059	1.53144	0.851984	1.70225	0.488723	8.76	Volume	0.808375	0.541192	1	Steric hindrance	0.799227	0.551517	1					0.455808		0.534031			0.711918		0.662811	0.551517		0.754156	0.49385
E	58	58	1.54601	3.64015	0.835175	0	3.95022	1.34869	3.06015	3.43591	2.05584	4.19634	3.95022	1.69608	4.19634	3.16155	2.76905	1.99907	2.0974	2.32701	4.61708	3.52948	4.31	Hydrophobicity	0.813719	0.559653	1	log(Solub) x Hydrophobicity	0.89252	0.470236	1				con extension:	0.530658		0.559653			0.637514		0.629042	0.468046		0.457804	0.640705
S	59	59	0.890499	2.33488	0.974773	0.691097	0.85768	2.39884	0.525648	2.22421	0.974773	1.50877	0.122095	0.896145	3.06569	0.403281	1.02408	0	0.991135	1.06139	0.777959	0.826545	13.67	Isoelectric point / P(helix)	0.593186	0.414216		P(helix)	0.663689	0.266694					98	0.523738		0.622107			0.499365		0.662144	0.461548		0.754295	0.459009
F	60	60	2.08334	2.65663	3.17094	3.8378	0	3.28161	-0.207499	2.38227	3.8378	2.94773	2.15484	0.303208	2.86087	2.57558	2.68624	1.76656	2.80301	2.05052	-0.100227	-0.567203	5.39	P(sheet)	1.24609	0.143553		Steric hindrance	1.24742	0.14173						0.491998		0.465424			0.527198			0.478435		0.715873
R	61	61	2.84306	2.82843	3.69953	3.58886	3.07455	5.0972	1.03964	4.0096	2.17129	3.00627	2.82843	1.1365	2.73486	2.57275	0	2.88918	3.91603	3.27879	4.67646	2.77321	3.26	nNats in side chain	0.80834	0.519912	1	Isoelectric point	0.903278	0.400519					con mas extension:	0.474503		0.530348			0.520438
P	62	62	0.343712	1.94728	1.41978	1.14602	2.71555	0.64735	0.563788	1.30694	1.03952	0.976614	0.809905	3.32959	0	0.908273	1.84708	0.401233	1.23544	1.41653	3.50421	1.78445	12.2	Vol x isoelectric point	0.874172	0.0927736		P(sheet)	0.881686	0.0771108					105	0.534675		0.464263
E	63	63	1.15791	1.65014	-0.432223	0	0.504207	0.991325	0.0117041	0.773745	2.07088	0.584225	3.85816	-0.123529	1.86893	1.85758	0.90201	0.441464	0.0296947	1.30591	1.73578	-0.113123	11.52	Vol x isoelectric point	0.969661	0.0648296		log(Solub) x Flex	0.97049	0.0632293								0.457018
E	64	64	3.03724	5.0149	0.606062	0	5.0149	4.17342	3.19649	4.34805	3.92731	4.59416	3.68119	3.75268	3.92731	2.27018	4.34805	3.52366	1.92673	2.90179	4.17342	3.68119	2.54	nOats in side chain	0.739804	0.675414	1	log(Solub) x Hydrophobicity	1.05664	0.337857					20			0.5868
R	65	65	3.64397	3.29473	3.37578	3.29473	4.55695	4.00076	2.38175	4.55695	1.21521	2.87398	3.10142	3.89009	3.25793	2.87398	0	3.58002	2.52355	3.64397	4.55695	4.55695	2.18	nNats in side chain	0.817168	0.455614	1	Isoelectric point	0.822944	0.44789					17			0.611506
F	66	66	4.27848	5.2554	3.85774	4.41392	0	4.34243	3.6535	4.41392	4.83466	3.96841	3.99318	3.61162	3.7729	3.57244	4.10385	4.36534	4.03236	4.49498	4.16781	3.99318	1.2	Steric hindrance / P(sheet)	0.968549	0.0484517		Hydrophobicity	0.972346	0.0409775					14			0.550121
P	67	67	2.41863	2.5469	2.68682	3.35368	2.46361	3.77442	1.4417	2.41863	2.90012	2.01747	2.93294	2.12615	0	1.96965	2.45333	2.30476	2.07483	3.42517	3.50623	2.40435	3.79	Steric hindrance / P(sheet)	0.739279	0.148978		Vol / P(helix)	0.739735	0.147928					13			0.500981
M	68	68	2.07109	1.97376	2.12631	2.12631	1.45465	2.67531	1.5937	0.964013	1.59974	0.504098	0	1.62451	1.69839	1.58772	2.04948	1.87063	1.62769	0.881497	2.18706	1.65698	9	P(sheet)	0.5452	0.197232		Steric hindrance / P(sheet)	0.545643	0.195927					13			0.59398
M	69	69	2.62575	2.7612	3.46723	2.35002	3.22112	3.30798	3.30798	2.98864	2.12018	1.41291	0	2.12018	2.34522	2.06956	3.01688	2.42514	1.24267	2.19002	2.50257	3.14514	4.07	Isoelectric point / P(helix)	0.800564	0.0367285		V / (P(helix)+P(sheet))	0.80356	0.0295073					11			0.611855
S	70	70	3.71458	1.20941	3.29384	3.29384	3.29384	0.332278	3.29384	1.89617	3.29384	3.96069	3.29384	0.224694	3.71458	3.29384	2.69847	0	3.71458	3.71458	3.29384	3.29384	4.19	Flexibility	0.88905	0.485709	1	P(helix)+P(sheet)	1.00923	0.337265					5			0.709997
T	71	71	1.46127	3.74432	3.74432	3.74432	3.74432	4.16506	2.18739	1.323	3.74432	4.41118	3.74432	2.90284	3.07746	3.74432	4.41118	3.43425	0	4.16506	3.74432	2.90284	2.44	Steric hindrance / P(sheet)	1.08633	0.0640394		Isoelectric point / P(sheet)	1.09814	0.0435719					3
F	72	72	5.05361	4.38675	5.05361	5.05361	0	5.05361	5.05361	5.05361	5.05361	3.69782	5.05361	5.05361	5.05361	5.05361	5.72047	3.51245	5.47435	3.65594	5.05361	5.05361	1.09	P(sheet)	1.14957	0.0818766		log(Solub) x Hydrophobicity	1.15361	0.0754156					2
K	73	73	4.14239	3.72165	3.72165	1.9672	3.72165	4.14239	3.72165	2.63406	0	4.38851	3.72165	2.63406	4.14239	3.30091	2.26613	4.38851	3.0548	3.72165	3.72165	3.72165	1.39	Vol x isoelectric point	0.888607	0.2322		nH-bonds	0.906566	0.200852					1
V	74	74	1.03997	3.02919	3.02919	3.02919	1.84803	2.60845	3.02919	0.564504	3.02919	2.71912	3.02919	3.02919	3.44993	3.02919	3.69605	-1.3081	3.44993	0	3.02919	3.02919	1.95	Vol x isoelectric point	1.23933	0.0695668		Vol / P(helix)	1.24061	0.0676439					1
L	75	75	1.37382	2.50217	2.92291	3.58977	1.00661	3.58977	2.1921	0.900264	3.16903	0	0.922339	2.45359	0.62706	2.16249	2.89009	1.97358	1.74175	1.13831	3.58977	2.50217	7.4	P(sheet)	0.947524	0.173787		Vol / P(sheet)	0.950974	0.167758					1
L	76	76	2.5231	2.76922	2.89102	4.22474	2.7164	4.22474	2.47028	1.87492	2.76922	0	1.18328	2.66782	3.08855	2.54178	3.10432	2.91393	2.64491	1.17524	4.22474	2.76922	3.71	Steric hindrance / P(sheet)	0.933344	0.129753		P(sheet)	0.937721	0.121572
C	77	77	1.39916	0	3.40347	3.15735	2.98272	1.85833	3.64958	1.06858	3.40347	2.83393	3.15735	2.98272	3.64958	3.40347	3.97675	2.70379	1.48288	0.710357	3.64958	3.51413	4.39	Vol / P(sheet)	0.735295	0.564331	1	V / (P(helix)+P(sheet))	0.744212	0.5537	1
G	78	78	-0.673358	2.05984	2.4356	1.72686	3.37065	0	3.61676	3.06058	3.06058	3.0214	2.58198	3.06058	2.94991	2.77528	3.0214	0.858984	2.70379	2.48058	2.4356	3.37065	2.83	Volume	0.811004	0.455808	1	Steric hindrance / P(sheet)	0.739916	0.547028	1
A	79	79	0	0.867152	2.39361	3.08871	-0.113337	3.3569	0.882977	2.62609	1.26598	1.20073	1.37407	1.10112	2.49879	0.467991	1.55213	1.91168	2.34079	1.3664	3.18228	0.371949	9.02	Vol x isoelectric point	0.994881	0.0529937		log(Solub) x Flex	0.995901	0.0510497
V	80	80	3.10471	3.07357	2.47067	3.62976	3.13753	3.38364	3.20902	-0.192586	2.91432	2.63293	0.151097	3.20902	3.33506	2.78828	3.53619	3.16043	1.7535	0	3.29007	2.29604	3.86	P(sheet)	0.957494	0.316986		P(helix)+P(sheet)	1.00215	0.251789
L	81	81	4.1571	3.42629	3.64279	3.98247	3.03668	4.57784	3.31562	3.42629	3.42629	0	1.24272	3.49024	3.31562	4.1571	3.93389	3.6724	3.42629	3.16026	4.40321	3.03668	1.92	Steric hindrance / P(sheet)	0.964197	0.105634		Steric hindrance	0.96964	0.0955085
S	82	82	-0.0949581	2.16914	-0.074326	0.928998	0.208389	1.20981	-0.495604	0.981814	0.201568	0.896179	0.816458	-0.0445489	2.85808	0.573462	0.689158	0	0.111156	0.492995	1.39645	-0.146298	13.71	Isoelectric point / P(helix)	0.709567	0.223888		Hydrophobicity x Flex.	0.733386	0.170909
R	83	83	1.04218	3.43472	2.73504	2.06818	3.85546	2.82068	0.95453	2.33049	0.795406	1.24747	1.79093	0.829025	3.01398	0.910276	0	1.48492	1.88563	3.15578	3.1886	1.84744	8.2	P(helix) / P(sheet)	0.878924	0.282018		Isoelectric point	0.90244	0.243084
V	84	84	1.83318	3.54996	4.21682	4.63755	3.37533	5.0583	2.42954	0.821954	3.9707	4.63755	4.63755	4.63755	5.0583	4.21682	4.04219	3.35055	3.37533	0	4.63755	4.63755	2.21	P(sheet)	1.185	0.242549		Steric hindrance	1.19126	0.234529
D	85	85	4.48208	4.30746	0	2.3597	5.14894	5.56968	4.7282	5.14894	5.14894	5.8158	5.14894	4.30746	5.56968	2.8119	5.39506	4.17201	4.7282	5.56968	5.14894	4.7282	1.22	nOats in side chain	0.720955	0.711918	1	Isoelectric point	1.0708	0.364499
A	86	86	0	3.23598	1.84851	3.34665	3.90284	1.78046	2.25905	2.53631	2.21988	1.76532	2.60382	1.98654	4.32358	2.34592	1.24931	1.26484	0.60856	2.02658	4.32358	3.4821	5.6	Vol / P(helix)	0.804304	0.492298	1	V / (P(helix)+P(sheet))	0.957291	0.280789
G	87	87	2.45038	4.76773	1.06347	1.81313	4.76773	0	1.66842	4.76773	1.99717	3.68013	3.7908	1.42846	5.18847	1.85169	2.03186	2.13897	4.76773	4.34699	4.76773	3.58656	4.03	Hydrophobicity	0.935607	0.622107	1	P(sheet)	0.744691	0.760594	1
Q	88	88	1.03568	4.29706	1.67635	1.17963	1.93473	2.27442	0.66942	1.10261	0.27868	0.938298	0.717492	0.767888	4.71781	0	1.00859	1.2489	0.926419	1.22215	2.5773	1.00949	12.33	Isoelectric point / P(helix)	0.960627	0.328193		Vol / P(helix)	0.961378	0.327143
E	89	89	4.97591	4.97591	1.07996	0	2.97533	5.39665	4.97591	1.62681	3.88831	1.15468	1.13811	4.97591	4.97591	3.88831	4.97591	4.55517	2.91138	2.27566	4.55517	4.97591	3.52	Isoelectric point / P(helix)	1.23663	0.455635		Isoelectric point	1.41284	0.289452
Q	90	90	1.42535	3.48988	0.885573	3.48988	1.23574	2.51295	-1.0821	1.8461	1.11528	0.423323	3.48988	-0.097972	2.57691	0	0.934621	0.578837	0.919779	1.73543	2.22766	0.354857	5.44	Steric hindrance / P(sheet)	1.165	0.113752		Hydrophobicity	1.18238	0.0871161
L	91	91	1.16122	4.00887	2.55335	4.00887	1.14474	4.42961	2.36508	0.0671594	4.00887	0	1.44763	3.03194	1.10794	2.92127	3.6988	2.31339	1.90517	0.628883	4.00887	2.92127	5.96	P(sheet)	1.23974	0.178139		Steric hindrance / P(sheet)	1.24231	0.174728
G	92	92	1.474	3.42786	-1.15667	0.450356	1.32416	0	0.501947	2.03019	2.16564	1.93662	1.60945	-0.0810536	2.66743	0.644783	0.984469	0.710114	0.324881	1.43863	1.28736	1.32416	5.57	Hydrophobicity x Flex.	0.690634	0.537369	1	nOats in side chain	0.769155	0.426191
R	93	93	4.89891	4.47817	4.47817	4.47817	4.47817	4.89891	4.05743	4.47817	4.47817	5.14503	4.47817	4.05743	4.47817	4.47817	0	5.14503	4.89891	4.89891	4.47817	4.47817	1.09	Vol / log(solub)	0.522462	0.748885	1	nNats in side chain	0.605418	0.662811	1
R	94	94	2.1476	2.70379	2.70379	2.70379	2.70379	3.12453	1.72686	1.37007	2.03693	1.72686	2.70379	2.28305	3.12453	2.28305	0	3.37065	-1.45069	-1.65567	2.70379	2.70379	2.5	Steric hindrance / P(sheet)	1.25528	0.166873		P(sheet)	1.28043	0.133158
I	95	95	4.58421	4.58421	4.16347	4.58421	4.58421	5.00495	4.58421	0	4.58421	3.43266	1.25494	4.58421	5.00495	4.58421	5.25107	4.83033	5.00495	0.22429	4.58421	4.58421	2.53	P(sheet)	1.29946	0.278947		nH-bonds	1.34719	0.225013
H	96	96	2.74892	5.31902	4.89828	5.31902	4.65216	5.73976	0	4.65216	3.81068	3.44276	4.34209	3.53175	3.20591	2.6745	4.00821	4.65216	3.28563	3.92135	5.31902	3.21532	1.36	Steric hindrance / P(sheet)	1.1271	0.206451		nNats in side chain	1.16159	0.157141
Y	97	97	5.66979	3.98682	4.16145	5.24904	1.27515	5.66979	4.40756	2.03297	4.8283	3.60526	5.24904	4.40756	4.8283	5.24904	5.49516	4.58219	4.48862	3.5474	2.04214	0	1.94	log(Solub) x Hydrophobicity	0.945014	0.613886	1	P(sheet)	1.10016	0.476699
S	98	98	0.556188	2.95459	-2.13206	-1.12017	1.35269	0.55038	0.265088	1.35269	1.10657	0.626225	1.35269	-0.480712	1.86699	0.976929	1.10657	0	-0.214163	0.988716	1.62088	0.746579	3.3	nOats in side chain	0.650418	0.637514	1	Hydrophobicity x Flex.	0.737332	0.534165	1
Q	99	99	2.18199	4.81473	1.59865	1.74558	3.72713	2.53878	0.97802	1.85548	1.45836	2.34656	1.84174	1.37102	1.51118	0	1.32872	1.91892	1.80441	2.15105	3.02745	2.44013	7.37	Hydrophobicity x Flex.	0.654359	0.557212	1	Hydrophobicity	0.773251	0.381693
N	100	100	0.543857	2.97299	-0.492033	0.630805	1.47485	0.983762	0.610654	0.678751	0.437271	1.19863	0.654305	0	1.27135	0.428032	1.31061	0.483688	0.624436	0.902422	2.19546	0.854299	12.41	Hydrophobicity x Flex.	0.445857	0.622585	1	Hydrophobicity	0.570306	0.38249
D	101	101	2.14021	4.63799	0	3.41495	4.63799	5.05873	1.34907	2.76173	2.6964	4.0818	2.02542	0.82807	4.29831	2.32735	3.2822	2.09795	1.96127	3.24032	5.05873	3.10487	3.72	Steric hindrance / P(sheet)	1.2912	0.113087		Isoelectric point / P(helix)	1.29582	0.106735
L	102	102	3.16646	3.3019	3.58719	4.14338	2.80967	4.56412	3.72264	-0.00492032	3.0072	0	0.615113	3.58719	3.89727	3.72264	3.67406	3.44371	3.0072	0.650129	3.47653	3.3019	4.05	P(sheet)	1.13015	0.29795		nH-bonds	1.15904	0.261601
V	103	103	1.37787	0.829218	0.823178	4.0453	1.24996	1.9048	1.69548	-0.146496	2.58977	0.300343	1.15987	2.64763	2.1037	1.63533	1.83728	1.5434	1.18661	0	2.71158	1.59116	8.53	P(sheet)	0.842662	0.240575		Hydrophobicity	0.847481	0.231864
E	104	104	2.51968	3.40975	2.72626	0	3.52042	2.13812	2.62108	3.83049	1.72996	2.44992	4.91809	3.2743	2.95221	1.76596	2.13915	2.30008	2.71007	3.18073	2.98901	2.15388	3.17	P(helix) / P(sheet)	0.818601	0.269806		nOats in side chain	0.832504	0.244793
Y	105	105	3.42523	2.01513	2.42772	5.04844	3.65077	2.54818	1.5683	3.04787	5.04844	4.11339	5.04844	1.44918	3.11936	5.04844	3.3407	2.51148	2.53356	4.07151	5.04844	0	2.69	P(helix) / P(sheet)	1.22776	0.21152		P(helix)+P(sheet)	1.25826	0.171857
S	106	106	1.74464	4.16875	4.5895	4.5895	3.92264	3.92264	3.13397	3.5019	3.74802	3.5019	3.92264	3.13397	4.5895	4.5895	4.41487	0	3.25578	5.01024	3.03257	3.40833	1.6	P(helix) x Flex.	1.01375	0.163069		log(Solub) x Flex	1.02102	0.151017
P	107	107	4.1922	4.85905	3.88213	4.85905	4.85905	5.2798	3.35072	4.43832	4.1922	5.10517	4.1922	3.46139	0	3.59683	4.85905	4.12824	3.43177	4.61294	4.85905	4.85905	1.18	Isoelectric point / P(helix)	0.9929	0.202959		Log(Solubility (m at 20ºC))	1.00008	0.191389
V	108	108	1.59374	3.68142	2.79136	2.34771	3.68142	4.76902	2.79136	-0.319723	4.34828	1.62824	4.34828	3.26068	3.12523	1.68839	4.03821	1.51948	1.29282	0	4.34828	1.6734	3.85	P(sheet)	1.31517	0.154605		P(helix)+P(sheet)	1.31881	0.149916
T	109	109	3.1061	4.28727	4.70801	4.28727	4.70801	5.12875	4.28727	4.04115	3.44579	4.95413	4.04115	2.83175	5.12875	4.70801	3.9772	2.18674	0	4.46189	4.70801	4.70801	1.38	P(helix) x Flex.	1.1696	0.0292781		Hydrophobicity x Flex.	1.17414	0.0217234
E	110	110	1.86411	4.69195	1.05361	0	3.85047	2.11746	2.22726	2.30533	0.886608	3.48254	1.59633	2.21688	5.11269	2.14883	2.09601	1.58412	2.22726	2.00607	4.69195	2.648	5.66	Hydrophobicity	0.940937	0.465424	1	Vol / P(helix)	0.915578	0.49385	1
K	111	111	1.74073	4.79816	2.21071	1.56709	3.15437	3.71056	1.69518	2.38819	0	2.70081	1.74866	1.57905	3.66197	1.37352	2.62861	2.3657	1.58971	2.89491	4.79816	3.19625	4.92	P(helix) / P(sheet)	0.971102	0.287507		Vol / P(helix)	0.971581	0.286804
H	112	112	2.68439	3.07171	4.91974	4.91974	1.81494	5.76122	0	3.01649	2.93051	2.10352	4.07826	2.53312	3.04348	1.88643	3.02983	3.28959	3.62072	4.78429	4.499	1.95818	2.51	Steric hindrance / P(sheet)	1.19548	0.186658		Vol x isoelectric point	1.21591	0.158625
L	113	113	0.583716	1.58232	1.17085	-0.0427826	0.398536	2.52354	-0.467305	-0.441635	1.19954	0	1.43594	1.26132	0.983523	0.433539	0.909367	1.02247	-0.199112	-0.412085	1.80146	0.0990216	11.78	Steric hindrance / P(sheet)	0.612576	0.429767		Steric hindrance	0.626532	0.403489
T	114	114	0.547811	4.05107	0.306122	-0.0866832	4.05107	1.18695	0.597027	2.36811	0.023853	1.38866	-0.103081	0.650589	0.115365	0.603211	1.01232	1.48983	0	1.59694	1.89298	1.10117	12.14	P(sheet)	1.01277	0.266059		P(helix) / P(sheet)	1.05874	0.197933
D	115	115	1.3582	2.89847	0	0.590828	2.72384	1.62926	1.38453	1.89946	1.36986	2.77056	1.46585	0.625434	3.44352	2.75854	2.23411	1.51906	1.61147	1.48417	4.4783	1.27448	8.65	P(sheet)	0.917938	0.202976		Volume	0.942002	0.160639
G	116	116	3.70478	4.00612	3.5435	5.18729	5.18729	0	4.34581	5.18729	5.18729	5.18729	4.76655	4.34581	4.15251	5.18729	5.43341	4.45648	3.67895	4.09969	5.18729	4.76655	1.12	Volume	0.797181	0.530658	1	Flexibility	0.769401	0.562798	1
M	117	117	4.83298	5.38916	4.96842	4.96842	5.38916	5.8099	5.38916	2.34771	4.30157	1.22644	0	4.96842	4.41223	2.29726	4.96842	6.05602	4.05545	4.35438	5.38916	4.54768	1.78	Isoelectric point / P(helix)	1.44395	0.132525		nSats in side chain	1.45704	0.116726
T	118	118	3.62541	4.60234	2.29847	4.04615	5.02308	5.44382	3.76085	4.18159	3.20467	5.68993	4.35622	0.6826	3.65654	2.01489	4.18159	2.29847	0	4.1101	5.02308	4.18159	2.46	Vol x isoelectric point	1.41014	0.0624523		P(sheet)	1.41907	0.0505404
V	119	119	3.13286	4.48321	2.97487	4.48321	4.06247	4.34776	3.64173	0.175753	4.90395	1.75408	2.97487	2.40865	3.53742	4.48321	4.72933	3.1495	2.75459	0	4.90395	3.57024	2.75	P(sheet)	1.24292	0.180386		nH-bonds	1.25435	0.165254
R	120	120	-1.2382	1.03645	-2.45903	-1.11051	1.40438	-0.618272	-1.04976	0.890067	-1.19015	1.89661	0.643949	-1.99161	1.82512	-0.182904	0	-0.815067	0.117376	1.40438	0.93505	-1.73468	6.48	Hydrophobicity	0.882684	0.530348	1	nOats in side chain	1.00729	0.388394
E	121	121	3.81248	4.42652	2.40749	0	4.42652	2.49533	3.49147	4.05859	3.69571	4.7833	3.87033	2.83188	3.85043	2.69497	4.72545	4.00578	3.72684	3.981	4.84726	4.1804	1.52	nOats in side chain	0.769746	0.499365	1	log(Solub) x Hydrophobicity	0.841011	0.402373
L	122	122	3.28092	3.70166	2.37766	3.54911	3.62061	3.9059	3.62061	3.09555	3.06442	0	3.06442	2.691	3.74664	4.04135	3.73128	3.44598	2.76972	3.9059	3.9059	3.09555	1.69	Isoelectric point / P(helix)	0.827502	0.0856727		Steric hindrance / P(sheet)	0.835432	0.0680648
C	123	123	4.70833	0	3.39172	4.88296	4.70833	4.70833	3.54924	3.86686	4.88296	4.39826	3.32603	3.17522	4.2508	5.12908	3.94791	3.74161	3.99289	4.78939	5.54982	3.48529	1.23	nSats in side chain	0.81376	0.483337	1	Steric hindrance x Flexibility	0.838285	0.451726	1		2nd_best_prop	2nd_best_ypred	y_exp
S	124	124	0.0849646	2.43098	0.323494	0.168021	1.50466	0.550591	0.00742063	0.733028	0.0723708	0.909298	0.0723708	-0.20255	1.79526	0.224563	-0.0599951	0	0.0754948	0.761442	1.35358	0.560259	15.39	Hydrophobicity	0.506646	0.464263	1	Hydrophobicity x Flex.	0.512619	0.451558	1		1.28	2.6886	3.15274
A	125	125	0	2.27683	3.54534	5.05368	4.63294	4.80756	4.2122	5.05368	5.05368	4.87906	3.79146	5.05368	3.06446	4.2122	4.63294	1.73714	1.11335	4.38682	5.05368	4.63294	2.5	P(helix) x Flex.	1.26208	0.233693		Steric hindrance x Flexibility	1.27671	0.215816			1.77	2.23275	2.9253
A	126	126	0	2.27683	3.54534	5.05368	4.63294	4.80756	4.2122	5.05368	5.05368	4.87906	3.79146	5.05368	3.06446	4.2122	4.63294	1.73714	1.11335	4.38682	5.05368	4.63294	2.11	P(helix) x Flex.	1.26208	0.233693		Steric hindrance x Flexibility	1.27671	0.215816			1.6	2.3909	2.25844
I	127	127	3.89654	2.48685	4.20661	3.0862	3.4758	4.31728	3.4758	0	2.89581	0.641857	0.389506	3.27156	2.8729	2.89581	3.51768	3.63708	2.40878	0.627318	4.45273	3.36513	4.45	P(sheet)	1.12585	0.260269		Hydrophobicity	1.18084	0.186254			1.56	2.42812	2.58561
T	128	128	0.516517	2.37143	1.611	1.11716	3.74432	2.09249	3.38753	2.08456	2.32284	3.48486	1.71306	1.93817	2.60813	2.23598	2.818	0.752596	0	1.8077	4.72125	3.87977	6.24	Volume	0.800636	0.523738	1	V / (P(helix)+P(sheet))	0.753844	0.57778	1		2.94	1.14429	1.27148
M	129	129	2.8478	5.023	2.48915	1.95386	2.90062	4.77688	1.80088	2.8649	1.71683	1.10629	0	2.42706	3.17497	0.709787	2.4529	2.42706	0.943825	2.18094	1.79788	3.17497	5.88	Isoelectric point / P(helix)	0.984002	0.312824		Steric hindrance / P(sheet)	0.994243	0.298447			0	3.8794	4.60826
S	130	130	4.24736	3.82661	3.93729	4.91421	4.91421	3.69117	2.98514	2.44952	3.51654	4.02415	3.73305	2.89156	3.82661	4.49347	3.42298	0	3.31231	3.87943	4.91421	3.73305	1.44	P(helix) / P(sheet)	0.997792	0.10211		P(helix)+P(sheet)	1.00249	0.0936362			2.99	1.09777	0.936072
D	131	131	4.73408	4.24184	0	4.73408	4.59863	4.43937	3.8558	4.48796	4.59863	4.52266	4.48796	3.8558	3.2717	4.48796	4.19847	4.42401	3.37558	4.24184	4.9087	4.06722	1.17	Vol x isoelectric point	0.965787	0.111075		Hydrophobicity	0.967126	0.108609			4.19	-0.0186041	0.136828
N	132	132	4.7373	4.91193	3.70252	4.7373	4.60186	4.91193	2.90391	4.49119	4.49119	5.06447	4.91193	0	3.38696	5.57878	4.98342	4.223	3.99895	5.99953	5.15805	3.73076	1.17	Isoelectric point / P(helix)	1.18128	0.0702709		P(sheet)	1.18234	0.0686053			1.89	2.12111	1.12226
T	133	133	0.478154	2.02707	3.65721	4.74481	4.07795	0.989781	3.76788	4.32407	4.07795	3.34714	3.48259	3.34714	3.48259	3.56364	3.85474	0.837094	0	3.23647	4.07795	3.56364	3.92	Volume	0.961743	0.491998	1	V / (P(helix)+P(sheet))	0.992532	0.458951	1		2.59	1.4699	0
A	134	134	0	3.71478	5.1703	5.1703	5.1703	5.59104	4.32882	5.1703	4.50344	4.74956	4.74956	3.83658	4.0827	3.66196	3.75273	2.7719	3.71478	4.03412	5.1703	5.1703	1.2	P(helix) x Flex.	1.08162	0.195854		Log(Solubility (m at 20ºC))	1.08454	0.191496			2.35	1.69317	0.170756
A	135	135	0	4.50211	4.08137	4.92285	4.25599	1.9753	3.83525	4.92285	4.92285	4.74822	4.92285	4.50211	3.32094	4.92285	4.61278	1.12328	0.80709	4.16242	4.92285	4.92285	2.64	Vol x isoelectric point	1.32496	0.235147		P(helix) x Flex.	1.33968	0.218063			1.6	2.3909	1.70225
N	136	136	3.43579	3.17431	2.85222	3.30976	3.30976	4.01579	2.6061	3.81155	2.5714	3.07213	3.27296	0	2.92819	3.17431	3.42043	3.10733	2.88902	3.90512	4.15124	3.01505	1.82	P(sheet)	0.785926	0.0995584		nOats in side chain	0.788274	0.0941697			2.67	1.39547	3.15274
L	137	137	2.18363	2.28626	2.17029	2.81131	2.42975	2.64625	1.86552	0.27746	1.9891	0	0.39	2.05089	1.82684	1.2843	2.30794	2.41641	2.09587	1.01218	2.51661	1.79049	7.22	P(sheet)	0.729664	0.143052		Steric hindrance / P(sheet)	0.736024	0.128049			1.56	2.42812	1.63527
L	138	138	2.26439	2.69669	2.20967	2.69669	2.09552	2.7205	1.85521	0.765668	2.40559	0	1.72917	2.29976	2.10425	1.86699	2.57065	2.55814	2.17905	1.96355	2.65171	2.60983	5.43	Steric hindrance / P(sheet)	0.599501	0.176559		P(helix)+P(sheet)	0.603299	0.166092			2.34	1.70247	1.82519
L	139	139	3.10035	3.2596	4.23653	4.06191	2.35114	5.32413	3.18363	1.53274	4.90339	0	1.61312	4.90339	2.71156	2.63462	3.37842	2.91799	1.84399	1.96297	4.48265	2.10201	3.11	P(sheet)	1.1083	0.291684		Isoelectric point / P(sheet)	1.13701	0.2545			1.31	2.66069	3.21059
T	140	140	0.164791	1.45196	-0.03054	0.361483	1.21752	0.950171	0.2152	0.920555	0.100214	1.05932	0.542856	-0.0921518	2.15454	0.323838	0.493227	0.230462	0	0.857143	1.39411	0.59128	15.46	Hydrophobicity	0.427265	0.457018	1	Vol / P(helix)	0.458663	0.374284			3.03	1.06056	1.53144
T	141	141	0.792717	2.46932	1.2786	1.02775	4.64452	1.81957	1.43761	1.65809	1.20081	1.40366	1.2029	0.640051	2.85724	1.02933	1.61395	0.84689	0	1.81381	3.08759	2.76826	10.53	P(sheet)	0.908422	0.213791		V / (P(helix)+P(sheet))	0.926502	0.182184			3.67	0.465158	0.851984
I	142	142	3.83991	4.71819	4.05133	4.47207	1.87054	5.13893	3.87671	0	4.05133	1.09882	0.874967	3.35166	4.10415	4.29745	4.08603	4.12282	3.36784	1.45189	3.80521	2.09747	3.47	P(sheet)	1.14211	0.350266		nH-bonds	1.23733	0.237404			3.21	0.893102	1.70225
G	143	143	3.49139	4.9739	1.09604	3.18662	4.9739	0	3.51837	4.13242	2.44004	4.24309	4.9739	0.538018	4.9739	2.88947	3.92099	3.46556	3.54661	3.41697	4.13242	3.64018	2.92	P(sheet)	1.0423	0.433389		Hydrophobicity	1.07917	0.392586			2.94	1.14429	0.488723
G	144	144	4.19476	4.02013	2.88395	4.1308	3.92657	0	3.50583	3.84551	3.46395	5.10773	3.65221	3.71006	4.55154	3.84551	3.53544	2.18674	3.88469	4.19476	4.68699	4.1308	1.43	P(helix)+P(sheet)	0.705715	0.537276	1	Flexibility	0.709049	0.532893	1
P	145	145	3.45242	5.17218	5.17218	5.17218	5.17218	5.17218	1.63401	5.17218	5.17218	2.76221	5.17218	3.90996	0	3.41772	4.44137	2.90341	2.39221	3.90996	5.17218	5.17218	1.64	Isoelectric point / P(helix)	1.33043	0.146811		log(Solub) x Hydrophobicity	1.34752	0.124761
K	146	146	0.549301	1.52313	0.469494	0.354474	3.88546	0.941465	0.577984	1.46415	0	1.62153	1.16428	0.559978	0.817286	0.585867	1.04811	0.801677	0.47608	1.41297	0.0106717	1.13745	14.52	P(sheet)	0.752839	0.139698		nH-bonds	0.753334	0.138566
E	147	147	1.09478	2.6077	1.14718	0	2.15998	0.933424	1.09478	1.78727	0.10476	2.29763	0.768943	-0.0957669	2.54237	0.556188	1.21558	0.928198	0.923878	1.56051	2.09735	1.5201	10.69	Hydrophobicity	0.505742	0.5868	1	Hydrophobicity x Flex.	0.60916	0.400535
L	148	148	2.83351	4.82274	4.82274	4.402	2.35805	4.82274	3.98126	1.95861	4.82274	0	1.6097	4.402	3.52372	2.42433	3.36721	4.402	4.06231	1.11848	4.15588	3.26581	2.66	P(sheet)	1.23711	0.169639		Flexibility	1.24522	0.158719
T	149	149	3.1737	3.71452	3.25698	4.13526	4.97674	2.38929	3.15833	3.99981	3.99981	3.45177	4.13526	1.14773	3.18947	2.95409	2.378	1.30646	0	2.00602	4.97674	3.99981	2.93	Isoelectric point / P(helix)	1.18328	0.0977288		Vol x isoelectric point	1.18607	0.0934699
A	150	150	0	1.80498	0.542763	0.128379	1.21918	0.688574	0.19411	0.620214	-0.286745	1.2224	0.517984	-0.217664	2.82109	0.134802	-0.0255283	0.70487	0.162041	0.973063	1.27993	0.642156	14.4	P(helix) / P(sheet)	0.589393	0.352294		Steric hindrance / P(helix)	0.598581	0.331942
F	151	151	1.29336	2.96996	3.81144	2.25452	0	3.92211	0.992297	0.590326	2.57505	1.05943	0.42226	3.02278	3.3907	1.46585	2.67009	2.20474	1.2502	1.52605	0.36704	0.208426	9.04	Volume	0.869988	0.474503	1	P(helix)+P(sheet)	0.71303	0.647013	1
L	152	152	2.19544	4.61111	4.61111	3.63418	3.0092	3.69814	4.61111	1.85982	3.2774	0	0.486798	4.61111	3.42994	3.52351	4.19037	3.19354	2.26765	1.46577	2.56716	4.61111	3.32	Isoelectric point / P(helix)	1.26012	0.118505		Hydrophobicity x Flex.	1.26573	0.110639
H	153	153	1.73802	2.56154	3.06914	2.05596	3.4449	2.07382	0	3.2284	2.77804	1.59276	2.67221	2.28903	2.92443	0.71063	0.682218	2.36701	2.37193	2.19916	2.72282	1.49104	5.93	P(helix) / P(sheet)	0.824083	0.114857		Isoelectric point	0.828419	0.105519
N	154	154	0.871024	1.35053	0.76695	0.74442	2.24059	0.632523	1.03912	2.13476	0.541587	1.27731	0.592965	0	2.69095	0.919863	0.74442	0.769506	0.753082	1.02726	1.15299	1.27534	14.91	P(sheet)	0.519456	0.299493		Steric hindrance	0.529429	0.272338
M	155	155	0.875363	1.21225	3.85286	1.83022	1.94962	1.49989	2.11551	1.20061	2.20908	0.630747	0	2.42558	3.23882	1.5094	1.95403	1.35426	1.10649	0.64905	0.15544	3.29668	9.47	P(sheet)	0.95172	0.0873641		Isoelectric point / P(helix)	0.963787	0.0640753
G	156	156	5.13931	4.71857	1.09712	1.46999	4.71857	0	4.71857	4.71857	4.29783	5.38543	4.29783	4.71857	5.13931	4.71857	4.96469	5.38543	5.13931	5.13931	4.71857	4.71857	1.97	P(sheet)	1.20496	0.336156		Steric hindrance	1.22232	0.316888
D	157	157	5.20782	5.20782	0	4.78708	5.20782	4.29484	5.20782	3.6509	5.20782	5.87468	4.78708	4.54096	5.62856	5.20782	5.87468	5.87468	4.54096	5.62856	5.20782	5.20782	1.06	Vol x isoelectric point	1.13216	0.169105		Hydrophobicity x Flex.	1.14375	0.152002
H	158	158	1.18316	1.9163	0.404082	1.35084	1.16258	1.49556	0	1.87132	0.427735	0.670845	0.489015	-0.152879	1.56998	0.885777	1.1213	1.17852	0.192433	1.51937	1.33272	0.898738	12.92	P(sheet)	0.544143	0.132251		Steric hindrance / P(sheet)	0.54805	0.119745
H		158	2.66035	2.038	0.659096	0.872108	1.38001	2.27756	0	2.09322	0.489255	1.11919	1.34531	0.0710924	1.28516	0.30443	1.57275	1.38749	0.469518	2.60753	1.39813	0.631168		Steric hindrance / P(sheet)	0.718488	0.161474		Hydrophobicity x Flex.	0.721275	0.154957					3.59318
V	159	159	0.18059	0.673748	0.248864	1.26635	0.928238	0.616272	0.491892	0.42763	-0.205021	1.38815	0.603178	-0.00681264	2.33226	-0.0698173	-0.0311579	0.319584	-0.279008	0	1.74494	0.392627	14.97	P(helix) x Flex.	0.655183	0.0354359		Flexibility	0.655662	0.0340252
T	160	160	2.79747	3.80813	2.56798	4.9893	3.48096	3.80813	2.36858	4.32244	3.65558	3.6335	3.72707	2.94535	2.85779	3.53377	4.56855	1.61396	0	4.01237	4.9893	3.72707	1.93	Vol x isoelectric point	1.05785	0.128699		log(Solub) x Hydrophobicity	1.06016	0.124878					3.97346
R	161	161	4.41106	1.93943	2.6566	4.23644	2.83877	3.81569	0.625978	1.97494	2.04461	2.13273	3.81569	0.520748	2.62378	0.630751	0	2.4386	2.04872	2.58262	4.23644	2.20304	5.77	Vol x isoelectric point	1.14124	0.172011		Steric hindrance / P(sheet)	1.16054	0.143772
L	162	162	1.80253	1.0529	2.87735	2.94131	1.70492	4.13957	2.16191	0.93452	4.0289	0	1.76497	3.85428	1.51402	3.0128	2.96421	2.00867	2.22586	1.21759	3.71883	2.976	5.8	P(sheet)	0.948377	0.263035		Vol / P(sheet)	0.969217	0.230289					1.5286
D	163	163	2.41845	3.51608	0	1.89078	4.00078	2.68997	3.6907	3.26996	3.31184	3.89765	3.33392	1.20409	4.49301	2.6307	3.27675	1.89009	2.86459	2.51827	4.49301	3.73258	2.83	nOats in side chain	0.743346	0.527198	1	log(Solub) x Hydrophobicity	0.827689	0.413819
R	164	164	5.28871	1.54376	4.86797	4.86797	4.86797	1.97217	4.86797	4.86797	4.86797	5.53483	4.86797	4.86797	5.28871	4.86797	0	2.12988	5.28871	5.28871	4.86797	4.86797	1.72	Isoelectric point / P(helix)	1.36593	0.174408		Steric hindrance / P(sheet)	1.37243	0.166526
W	165	165	4.82745	2.65225	4.40671	4.40671	1.52654	4.82745	4.40671	4.40671	4.40671	2.71123	4.40671	4.40671	4.82745	4.40671	5.07357	1.92144	4.82745	4.82745	0	1.13003	2.41	log(Solub) x Hydrophobicity	0.884771	0.631503	1	Hydrophobicity	1.19684	0.325717					3.39222
E	166	166	4.29519	3.56438	3.08578	0	3.20759	1.6455	4.5413	3.56438	1.94537	3.42089	4.5413	3.56438	3.78088	3.69982	4.027	4.12056	4.96204	3.11402	3.27908	3.87445	1.88	P(helix) / P(sheet)	1.02715	0.131092		Vol / P(sheet)	1.02836	0.12904
P	167	167	3.05842	3.89989	2.8123	2.50223	3.89989	3.23304	3.47915	2.92297	2.71873	1.66075	3.23304	2.8123	0	2.18013	3.05842	1.57591	0.426672	2.56618	3.89989	3.89989	3.69	Vol x isoelectric point	1.01962	0.0715296		Vol / P(sheet)	1.02164	0.0678346					4.0621
E	168	168	1.00402	4.40114	1.49009	0	4.40114	0.0782904	4.40114	4.40114	4.40114	5.06799	4.40114	4.40114	4.82188	4.40114	5.06799	5.06799	4.82188	0.765076	4.40114	4.40114	3.62	Vol x isoelectric point	1.45005	0.304423		Vol / P(helix)	1.5206	0.235084
L	169	169	2.87517	1.82227	3.20234	2.82658	1.20177	2.10046	3.29591	1.59427	3.12128	0	2.53548	3.71665	1.28974	2.22541	2.12937	1.72362	2.85039	1.68682	2.20831	2.50724	5.14	P(sheet)	0.777623	0.164319		log(Solub) x Hydrophobicity	0.786718	0.144656
N	170	170	2.70137	4.11403	1.50352	1.8711	4.28865	2.47533	2.7475	2.54555	1.47146	3.66851	3.23575	0	2.5513	1.99627	2.49432	2.17244	1.88252	3.58898	3.39859	2.93286	3.84	Hydrophobicity	0.612339	0.611506	1	Hydrophobicity x Flex.	0.582882	0.647985	1				4.35133
E	171	171	-0.357327	0.994202	-0.333223	0	1.32766	-0.00785576	0.0299198	0.478107	0.37281	1.86781	1.38443	0.721556	3.01063	1.18361	0.418716	-0.36914	0.589311	1.02633	2.43734	0.682881	12.33	P(sheet)	0.782664	0.230507		P(helix) x Flex.	0.78705	0.22186					4.23123
A	172	172	0	1.46514	2.16282	3.84578	1.48036	1.67481	0.973577	2.15341	4.68726	2.79288	3.13034	1.05044	1.80709	3.42504	1.80885	1.0439	2.17238	1.1376	0.862685	0.981653	8.92	P(helix) / P(sheet)	1.04487	0.134691		P(helix)	1.06049	0.108628
I	173	173	0.96761	1.34746	0.181185	1.47832	0.858912	2.14976	1.13022	0	1.4829	1.55786	1.53572	-0.0465229	0.847505	2.01431	1.86505	1.16643	0.721165	1.03299	2.99124	1.20397	11.43	Vol x isoelectric point	0.677141	0.102155		Steric hindrance / P(sheet)	0.679142	0.0968404
P	174	174	0.256736	1.19897	-0.827281	0.609962	-2.0877	1.1054	1.33022	3.37417	-0.492365	0.530241	0.878865	0.999567	0	1.55576	1.34433	0.934401	0.821917	1.09822	2.39724	1.6912	2.92	P(sheet)	1.06709	0.0963347		Steric hindrance	1.07561	0.0818475
N	175	175	1.5875	2.45679	-1.75622	0.630839	1.63458	-0.310998	1.38197	2.74208	2.63141	0.564641	3.29827	0	1.52718	1.43596	2.38529	1.78156	1.09829	2.26349	3.71901	0.426065	2.49	Vol x isoelectric point	1.04695	0.324465		P(sheet)	1.0475	0.323754					3.32999
D	176	176	4.06129	4.99634	0	5.66319	3.66262	4.10627	3.00331	5.24245	5.66319	3.70934	4.48203	3.90874	3.7216	5.66319	4.42681	3.41901	4.90277	4.99634	4.5756	3.98023	1.2	P(helix) x Flex.	1.17157	0.0893106		Hydrophobicity x Flex.	1.17457	0.0846326
E	177	177	0.653838	1.36573	0.47981	0	1.52268	1.65565	0.915003	1.10443	1.00766	1.07756	1.68094	0.676243	1.62544	0.019755	1.90487	0.961865	1.44788	0.767965	1.98459	0.113185	12.85	Isoelectric point / P(helix)	0.521638	0.217632		Log(Solubility (m at 20ºC))	0.526255	0.20372					2.921
R	178	178	0.96043	2.65318	2.06391	2.85258	2.73077	2.75901	1.64779	2.33827	0.801692	0.756298	2.75901	1.78208	2.3529	0.53969	0	1.93463	2.37552	2.49392	3.6301	1.59885	7.14	P(helix) / P(sheet)	0.8226	0.18526		Vol x isoelectric point	0.838963	0.152523
D	179	179	3.31754	3.43935	0	4.94768	3.82727	4.1062	3.26472	3.93158	4.63761	3.80633	4.77306	2.88316	3.57059	4.43337	4.21687	3.76652	3.53011	4.15902	4.01263	3.16041	1.34	Vol x isoelectric point	0.937415	0.123297		Isoelectric point	0.937521	0.123099					3.61019
T	180	180	1.50638	3.90186	3.60716	5.16408	5.16408	2.57238	3.37681	2.3627	5.16408	3.54789	4.07648	2.6492	3.94103	4.49722	4.43327	1.84839	0	3.63096	5.16408	4.18715	2.1	Vol x isoelectric point	1.18326	0.221021		Flexibility	1.22547	0.164451					4.31694
T	181	181	1.61413	2.06939	3.98569	4.40643	4.2318	3.70675	3.1442	3.51636	4.40643	4.40643	2.05661	3.98569	3.61776	4.2318	3.81106	1.06414	0	2.51652	4.09635	4.40643	2.69	V / (P(helix)+P(sheet))	0.913311	0.46505	1	Vol / P(sheet)	0.929308	0.446146
M	182	182	0.558107	1.06403	2.32225	0.520845	3.26804	1.56182	1.53942	2.13186	0.635305	2.13969	0	1.16671	3.76983	0.388527	1.31015	0.732633	0.349517	0.799439	1.26187	2.5764	11.77	P(helix) / P(sheet)	0.906522	0.162371		V / (P(helix)+P(sheet))	0.917861	0.141286
P	183	183	3.36491	4.37145	5.21293	4.54607	5.21293	4.96681	3.23527	5.21293	4.54607	3.54275	5.21293	4.37145	0	3.56914	3.73929	4.16003	3.87921	4.03176	5.21293	4.54607	1.19	Isoelectric point / P(helix)	1.00295	0.241475		Steric hindrance / P(helix)	1.01741	0.219438
A	184	184	0	0.547104	2.10403	1.24197	0.774983	0.652324	0.673761	0.524972	1.00605	0.267068	0.931899	1.24197	3.06038	0.245138	0.563974	0.503118	1.26517	0.535147	0.823764	0.378143	15.75	Isoelectric point / P(helix)	0.634355	0.124174		nOats in side chain	0.651094	0.0773437
A	185	185	0	1.25413	2.26786	1.49669	2.00923	1.72704	0.594459	0.862652	1.90687	2.40967	0.849677	0.915468	2.23106	0.222606	1.13656	0.275778	0.541443	0.899334	1.71167	1.14945	12.3	P(helix) x Flex.	0.684029	0.0552749		Volume	0.684392	0.0542735
M	186	186	3.94852	3.86166	3.86166	5.50545	4.41785	3.68704	4.17173	1.49439	4.10778	3.19032	0	3.90354	4.24323	4.32428	3.4081	3.4615	3.86166	3.29743	3.40175	4.52852	1.64	P(sheet)	1.07348	0.0720542		log(Solub) x Hydrophobicity	1.09124	0.0410973
A	187	187	0	3.05239	2.70487	2.99958	3.74749	0.57616	3.14138	3.59494	3.28487	3.43742	3.66643	3.08063	2.65271	2.86413	3.53099	2.40738	3.66643	2.53025	3.47313	3.84106	2.8	Volume	0.662002	0.534675	1	Steric hindrance / P(sheet)	0.720924	0.448156
T	188	188	0.394263	0.936627	0.110411	0.544699	1.05621	1.0417	0.315682	0.233365	0.212282	0.90402	0.532183	-0.174623	1.80692	0.304228	0.495465	0.426929	0	0.823284	0.540498	0.668148	16.63	Isoelectric point / P(helix)	0.388309	0.213249		Vol / P(helix)	0.392566	0.195904
T	189	189	1.89495	3.24255	0.199752	3.29537	3.90941	2.48213	3.90941	2.99644	3.24255	2.2897	2.46785	1.70944	2.93248	3.90941	3.41718	0.699179	0	2.05064	4.33015	3.56973	4.33	Vol x isoelectric point	0.99227	0.324718		V / (P(helix)+P(sheet))	1.03564	0.264394
L	190	190	3.88023	3.33769	4.79321	4.79321	1.1013	5.21395	4.79321	1.11959	4.37247	0	1.08624	4.79321	4.37247	4.79321	5.46007	4.0624	2.07892	1.23054	4.12635	3.33769	3.92	P(sheet)	1.27256	0.401956		P(helix)+P(sheet)	1.27919	0.395715
R	191	191	0.917685	2.10408	3.24954	3.24954	0.966488	1.67876	0.125713	4.22647	-0.309688	1.74798	0.725094	0.390851	4.6472	0.697288	0	1.14964	1.14017	3.24954	0.591165	-0.0104412	9.89	Vol x isoelectric point	1.24265	0.243744		Isoelectric point	1.25794	0.22501
K	192	192	1.51595	3.74938	1.03337	0.383459	4.17012	1.21904	0.286681	1.49524	0	3.15402	0.98999	0.0370356	5.0116	1.14507	1.09266	1.30419	1.17054	2.32937	4.59086	2.41567	9.37	Hydrophobicity	0.994001	0.550121	1	Vol / P(helix)	1.16832	0.378496
L	193	193	4.38961	4.81035	3.96887	4.81035	1.57633	4.81035	3.72275	1.44919	3.83342	0	0.851441	4.14349	4.38961	3.96887	4.50028	4.07954	4.38961	2.1581	4.81035	4.14349	2.81	Isoelectric point / P(helix)	1.33207	0.133308		P(sheet)	1.33711	0.126732
L	194	194	4.46964	2.54056	4.46964	4.0489	0.940462	4.89038	3.49271	-0.104286	4.46964	0	0.112262	3.38204	3.91345	3.28847	4.0489	3.87428	2.2155	0.593314	2.36594	2.54056	4.93	P(sheet)	1.12026	0.515299		Steric hindrance	1.13718	0.50055
T	195	195	0.732554	0.839991	0.711727	1.87626	0.277881	0.926167	0.223789	0.531708	0.378961	1.18792	0.605894	0.0432651	3.5119	0.702167	0.691202	0.764542	0	0.555443	0.683489	0.0305858	15.94	Isoelectric point / P(helix)	0.714482	0.109031		Steric hindrance / P(helix)	0.734414	0.0586261
G	196	196	1.52139	4.61329	1.26177	4.61329	4.61329	0	4.61329	4.61329	4.61329	5.28015	4.61329	4.61329	5.03403	4.61329	5.28015	5.28015	5.03403	1.68983	4.61329	4.61329	2.19	Steric hindrance / P(sheet)	1.28562	0.283053		Flexibility	1.30741	0.258545
E	197	197	4.99076	2.94681	3.14274	0	1.6515	2.58655	4.99076	3.65705	1.96989	2.49879	4.99076	4.57002	2.5808	2.16006	3.20349	3.48243	4.57002	3.17235	4.99076	4.01384	2.3	P(helix) / P(sheet)	1.25263	0.0729006		nOats in side chain	1.25273	0.0727424
L	198	198	3.83393	2.16634	4.39012	4.39012	3.72327	4.144	4.39012	2.05308	2.48688	0	3.05641	4.39012	1.38194	1.49948	3.30253	3.18072	2.9346	3.20896	2.57171	2.88178	2.88	P(sheet)	1.05232	0.159621		log(Solub) x Hydrophobicity	1.06989	0.131321
L	199	199	2.88821	4.28588	3.19828	1.34546	1.67332	3.19828	1.64136	2.43786	1.87592	0	3.30895	2.1635	0.970624	1.19026	2.05694	2.59041	2.70605	2.12779	3.86514	3.4444	5.45	Steric hindrance / P(sheet)	0.951961	0.145704		Steric hindrance x Flexibility	0.953157	0.143556
T	200	200	1.87708	4.57019	3.23647	2.08492	4.14945	3.30797	3.90333	1.27724	2.13774	3.28319	3.30797	1.47457	4.014	2.44781	2.81573	2.57715	0	3.434	4.14945	3.11466	3.22	P(helix) / P(sheet)	1.07218	0.0703541		nH-bonds	1.07452	0.0662821
L	201	201	-0.267418	0.229018	-0.583322	-0.287996	0.824381	0.0935695	-0.805764	0.545445	-0.679727	0	-0.088594	-0.378087	-0.972141	-0.805764	-0.282576	-0.121413	-0.492235	0.101205	0.545445	0.078581	15.65	Hydrophobicity	0.334335	0.500981	1	log(Solub) x Hydrophobicity	0.329825	0.514355	1
A	202	202	0	0.585161	-0.0202352	0.235915	0.474492	0.405501	-0.137502	1.17605	0.0944274	0.925973	0.598802	-0.120871	0.202697	-0.256319	0.256494	0.0500165	-0.15767	1.31597	1.71464	0.831279	16.11	Hydrophobicity	0.338702	0.59398	1	log(Solub) x Hydrophobicity	0.35301	0.558951	1
S	203	203	0.451397	1.94355	3.31008	3.73082	3.73082	1.68687	0.718375	3.73082	3.73082	2.52142	2.54965	0.911677	2.97039	3.73082	3.42075	0	0.812299	3.73082	3.73082	2.75389	5.67	P(helix) x Flex.	1.07226	0.289372		Steric hindrance x Flexibility	1.13037	0.210264
R	204	204	3.46381	4.02	3.59926	4.02	4.02	3.59926	4.02	4.02	2.83883	4.26612	4.02	3.59926	3.77388	1.2954	0	2.78361	2.88382	4.44074	4.02	4.02	1.86	Vol / log(solub)	0.760963	0.475897	1	nH-bonds	0.764278	0.47132	1
Q	205	205	0.883792	2.37611	1.88388	1.36957	3.63834	1.79031	0.34807	2.97148	0.722294	2.79685	2.66141	0.144599	4.05907	0	0.323506	1.43567	0.836956	3.21759	3.63834	3.63834	8.36	Hydrophobicity	0.810384	0.611855	1	nH-bonds	0.950461	0.466074	1
Q	206	206	0.940363	0.729491	2.38662	-0.0585742	3.47422	3.47422	1.11188	0.424721	0.978916	0.489266	0.829694	1.35184	3.89496	0	1.10777	2.26481	0.298933	0.703657	3.47422	2.01869	10.93	Isoelectric point / P(helix)	1.08687	0.211308		P(helix) / P(sheet)	1.11345	0.172264
L	207	207	3.78903	3.61441	3.36829	4.03515	3.36829	4.03515	4.03515	2.1319	3.61441	0	1.78101	4.03515	3.36829	4.03515	4.702	3.61441	4.45589	4.45589	4.03515	4.03515	1.68	Isoelectric point / P(helix)	1.02847	0.0604265		Isoelectric point / P(sheet)	1.03105	0.0557001
I	208	208	1.59716	0.723441	3.60887	1.17642	0.813532	1.1989	1.36972	0	0.744741	1.02142	0.0906633	0.778163	3.60887	1.23427	0.969558	0.813532	0.545556	1.41704	1.09399	0.535875	13.75	Vol x isoelectric point	0.856467	0.103601		P(sheet)	0.867002	0.0814121
D	209	209	0.284237	0.188264	0	1.38894	1.40653	0.635987	0.836225	0.763956	1.79258	1.5772	1.42465	0.455125	3.54703	1.50308	0.951095	0.587787	0.883359	1.34706	1.26398	0.942723	13.81	P(helix) x Flex.	0.609737	0.330295		Steric hindrance x Flexibility	0.621746	0.303655
W	210	210	4.56292	4.38829	4.80903	4.14217	4.80903	4.80903	4.80903	4.80903	3.96755	5.05515	3.47532	4.80903	5.22977	4.80903	3.79293	5.05515	5.22977	5.22977	0	4.80903	1.1	Vol x isoelectric point	1.02206	0.167919		Vol / P(sheet)	1.04451	0.130954
M	211	211	4.20264	2.73618	3.42512	3.7819	4.75883	3.84586	3.20191	2.567	2.65513	2.73618	0	1.3089	3.20191	4.33809	3.86876	3.11504	2.28893	2.29414	4.33809	4.09197	2.38	P(helix) / P(sheet)	1.09047	0.0332176		log(Solub) x Hydrophobicity	1.09143	0.0315242
E	212	212	0.844161	1.30755	1.08493	0	3.29295	1.21179	1.70566	1.51641	1.04376	2.9069	0.740696	1.89528	2.45146	1.87537	1.83132	1.12339	2.17253	1.31918	2.40288	-0.102292	8.95	P(helix) x Flex.	0.803744	0.0962371		Steric hindrance	0.804536	0.0944547
A	213	213	0	2.35454	1.25031	0.789886	3.86288	1.06452	3.86288	3.86288	1.67105	1.79165	3.0214	1.72238	1.95964	2.88595	1.06351	0.431111	0.951836	1.26694	3.19602	2.68171	8.28	P(sheet)	0.996241	0.247013		P(helix) x Flex.	1.00402	0.23521
D	214	214	4.17627	2.73188	0	4.31172	4.0656	5.1532	4.73246	4.73246	4.31172	5.39931	4.73246	2.82921	5.1532	4.31172	5.39931	3.0127	3.36592	4.73246	4.73246	4.31172	1.27	Vol x isoelectric point	1.06984	0.231769		Isoelectric point	1.07403	0.225735
K	215	215	0.306436	1.6223	3.1048	2.85868	2.43794	3.52554	1.2714	0.706397	0	0.478715	0.415296	1.24249	3.94628	0.00733544	0.569395	1.44768	1.67752	1.01066	3.52554	2.12787	9.99	Vol x isoelectric point	1.1345	0.131817		P(helix) / P(sheet)	1.1568	0.0973501
V	216	216	3.2633	4.29809	3.87735	4.29809	4.29809	4.71883	4.29809	3.21049	4.29809	4.12346	4.29809	3.21049	4.29809	3.63123	4.12346	3.70272	1.68963	0	4.29809	4.29809	1.52	P(sheet)	0.978948	0.168506		Steric hindrance	0.988543	0.152126
A	217	217	0	3.17244	1.91021	4.01392	3.59318	2.87773	3.59318	4.01392	4.01392	4.68077	4.01392	4.01392	3.17244	3.34706	4.68077	1.98409	3.45773	2.87773	4.01392	3.59318	1.84	V / (P(helix)+P(sheet))	0.778219	0.450579	1	Volume	0.819747	0.390377
G	218	218	0.0748911	0.219607	0.672302	2.86413	1.60191	0	0.640347	1.35579	0.910271	2.26877	0.723628	-0.758877	0.947829	0.219607	1.37289	0.711841	0.321008	1.53041	2.44339	-0.287996	9.91	Isoelectric point / P(helix)	0.835012	0.15673		Steric hindrance	0.84369	0.139112
P	219	219	0.883022	1.97062	-0.401545	2.28069	1.0443	1.39062	-0.224479	2.28069	0.526235	1.43921	0.6645	0.0726764	0	0.222947	1.82713	0.308237	0.457244	0.543335	2.94755	0.650546	11.82	P(sheet)	0.873837	0.0668897		nOats in side chain	0.875853	0.0625794
L	220	220	4.23483	3.81409	3.81409	3.81409	3.81409	4.23483	3.81409	3.81409	3.81409	0	3.81409	3.81409	3.56798	3.81409	4.48095	4.48095	4.23483	4.23483	3.39335	3.81409	1.23	Steric hindrance / P(sheet)	0.880944	0.0463237		Isoelectric point / P(helix)	0.882417	0.043131
L	221	221	3.62145	3.20071	3.20071	3.20071	3.20071	3.62145	3.20071	-0.960522	3.20071	0	1.22305	3.20071	3.62145	3.20071	3.86757	3.20071	3.62145	1.31081	3.20071	3.20071	2.05	P(sheet)	1.13641	0.199199		Isoelectric point / P(sheet)	1.17742	0.140359
R	222	222	4.2337	3.81296	3.81296	3.81296	3.81296	4.2337	3.39222	3.81296	3.81296	4.47982	3.81296	3.81296	4.2337	3.81296	0	3.81296	4.2337	4.2337	3.81296	3.39222	1.25	Vol / log(solub)	0.444105	0.754156	1	nNats in side chain	0.545529	0.629042	1
S	223	223	1.84292	3.43389	3.85464	3.85464	3.85464	4.27538	2.25273	3.85464	2.03622	2.76704	2.67347	3.85464	3.43389	2.76704	2.14689	0	2.67347	2.4881	3.85464	3.18778	2.48	Vol x isoelectric point	0.974568	0.0267915		P(helix)	0.975342	0.0252455
A	224	224	0	1.40571	2.38264	0.810346	3.04949	2.38264	0.965065	1.40571	0.412806	3.71635	1.86833	1.26222	3.47024	1.54116	0.703906	1.21118	1.2161	-0.795344	3.04949	1.02685	5.77	P(helix) / P(sheet)	1.1112	0.0424863		nNats in side chain	1.11231	0.0405619
L	225	225	3.11743	1.29902	3.11743	3.11743	0.834381	3.53817	3.11743	1.21419	2.69669	0	0.99505	3.11743	3.53817	3.11743	1.53015	2.69669	-0.720367	0.583577	3.11743	2.69669	4.04	P(sheet)	1.06998	0.276839		Steric hindrance	1.07577	0.268993
P	226	226	3.57287	3.15212	3.15212	2.73138	3.15212	3.57287	3.15212	2.73138	3.15212	3.39824	3.15212	3.15212	0	3.15212	2.03171	2.73138	3.57287	3.57287	3.15212	3.15212	1.96	Isoelectric point / P(helix)	0.674327	0.231957		P(helix) x Flex.	0.697671	0.177859
A	227	227	0	2.07456	1.2859	1.13951	2.74142	2.4953	1.05846	2.32068	1.89994	1.68851	2.32068	1.2859	0.90802	1.65382	1.80637	1.26778	1.4792	1.60523	2.74142	2.32068	9.41	log(Solub) x Hydrophobicity	0.491472	0.462111	1	Volume	0.563835	0.292057
G	228	228	1.69795	2.921	0.943331	2.921	2.921	0	1.31909	2.921	1.94407	3.58785	2.50026	1.23803	3.34174	2.921	2.07951	1.58728	1.36407	2.921	2.921	2.921	5.89	P(helix)+P(sheet)	0.625856	0.538046	1	Flexibility	0.700068	0.421997
W	229	229	5.21101	3.52804	4.12341	4.79026	1.62151	4.36952	3.70267	4.79026	4.79026	4.27595	3.70267	3.94878	3.6091	3.94878	3.94878	4.12341	4.36952	4.36952	0	3.70267	1.49	P(sheet)	1.05189	0.138589		P(helix) / P(sheet)	1.06672	0.114124
F	230	230	1.40366	2.7128	2.7128	3.47322	0	3.47322	0.776534	1.65481	1.87132	2.91703	1.04632	2.63174	3.33778	2.91703	2.19849	1.94825	1.7104	1.61092	1.33272	-0.531244	4.67	P(sheet)	0.921053	0.269395		P(helix)+P(sheet)	0.926281	0.261077
I	231	231	4.90093	1.04701	4.05945	4.48019	3.50326	3.50326	3.81334	0	3.63871	1.43605	1.60532	2.66178	4.23408	3.63871	4.17012	3.69153	3.3926	1.25358	3.81334	3.3926	3.36	P(sheet)	1.05231	0.336328		Hydrophobicity	1.06284	0.322978
A	232	232	0	0.193301	-0.473556	0.614042	-0.298933	-0.0528159	-0.0528159	0.367924	-0.146385	0.0997319	-0.0528159	-0.146385	0.0578533	0.193301	0.144715	-0.174623	-0.298933	0.367924	0.614042	0.0578533	1	P(sheet)	0.262699	0.121156		P(helix)	0.263237	0.117551
D	233	233	0.624979	-0.0810536	0	1.18117	0	0.760427	-0.327171	-0.216502	0.339687	0.0935695	1.18117	-0.274355	0	0.339687	0.0935695	0.392503	-0.185367	0.760427	1.18117	-0.375757	1	P(helix) / P(sheet)	0.457612	0.169049		P(helix)	0.458324	0.166462
K	234	234	0.216502	0.730811	0.730811	0.310071	0.556188	0.841481	-0.322091	0.135448	0	0.730811	0.310071	-0.246117	0.42074	0.216502	0.802306	0.730811	0.174623	0.484694	0.0639538	0.216502	1	Steric hindrance / P(sheet)	0.303862	0.174185		Steric hindrance	0.317095	0.100693
S	235	235	3.12217	2.70143	2.70143	2.70143	2.70143	3.12217	2.70143	2.70143	2.70143	3.36829	2.70143	2.70143	3.12217	2.70143	3.36829	0	3.12217	3.12217	2.70143	1.24591	2.86	P(helix) / P(sheet)	0.728225	0.0500387		Isoelectric point / P(sheet)	0.728289	0.0498707
G	236	236	2.00057	2.91355	2.91355	2.91355	2.91355	0	2.91355	2.91355	2.91355	3.58041	2.91355	2.91355	3.33429	2.91355	3.58041	3.58041	3.33429	2.91355	1.35662	2.91355	2.62	Steric hindrance / P(sheet)	0.609696	0.432972		Flexibility	0.711028	0.228828
A	237	237	0	2.921	2.921	2.921	2.921	2.67488	2.921	2.921	2.921	3.58785	2.921	2.921	3.34174	2.921	3.58785	1.90489	3.34174	3.34174	2.921	2.921	2.21	P(helix) x Flex.	0.561292	0.422975		V / (P(helix)+P(sheet))	0.616934	0.3029
G	238	238	4.73768	2.76001	1.56565	4.31694	4.31694	0	4.31694	4.31694	4.31694	4.00686	4.31694	4.31694	4.73768	4.31694	3.52827	2.19455	4.73768	3.76075	3.65008	4.31694	1.69	Flexibility	0.766855	0.582442	1	Steric hindrance / P(sheet)	0.866126	0.467337	1
E	240	240	3.82234	4.66383	3.06192	0	4.66383	1.9191	3.2083	4.66383	2.33984	4.14952	4.66383	4.66383	4.41771	3.26616	5.33068	3.51227	5.08457	3.48266	4.66383	2.54145	1.71	P(sheet)	1.14261	0.180315		P(helix) / P(sheet)	1.14364	0.178824
R	241	241	4.48283	0.836979	4.0621	4.0621	4.0621	2.55376	4.0621	4.0621	4.0621	4.72895	4.0621	4.0621	4.48283	4.0621	0	2.4898	4.48283	4.48283	4.0621	4.0621	2.04	Vol / log(solub)	0.895607	0.457804	1	nH-bonds	1.07635	0.216886
G	242	242	5.19526	4.77452	4.77452	4.35378	4.77452	0	4.77452	4.77452	4.77452	5.44138	4.77452	4.77452	5.19526	4.77452	5.02064	5.44138	5.19526	5.19526	4.77452	4.77452	1.05	Steric hindrance / P(sheet)	0.770119	0.514749	1	Flexibility	0.883051	0.361997
S	243	243	0.499129	3.93602	4.35676	3.26916	4.35676	1.92431	4.35676	4.35676	4.35676	3.93602	4.35676	3.51528	4.35676	4.35676	5.02362	0	3.93602	4.35676	4.35676	4.35676	2.28	P(helix) x Flex.	0.951374	0.467143	1	Volume	0.984319	0.4296
R	244	244	4.94844	4.10696	4.5277	4.5277	4.5277	4.5277	3.68622	4.5277	4.5277	5.19456	4.5277	4.5277	4.94844	4.5277	0	4.5277	4.94844	4.94844	4.5277	4.5277	1.09	Vol / log(solub)	0.519245	0.754295	1	nNats in side chain	0.608879	0.662144	1
G	245	245	1.15441	4.23123	3.56438	4.23123	2.96901	0	4.23123	4.23123	4.23123	3.17833	2.23066	4.23123	3.81049	3.56438	3.81049	1.91166	3.67504	2.62933	3.81049	4.23123	2.31	Steric hindrance / P(sheet)	0.821717	0.485959	1	log(Solub) x Flex	0.868913	0.425215
I	246	246	4.03907	3.10402	4.28519	3.30826	4.28519	3.30826	3.44371	0	4.28519	1.91465	4.28519	3.30826	3.30826	2.82966	4.28519	4.11057	3.44371	0.365453	3.86445	2.30752	2.71	P(sheet)	0.99518	0.314561		Steric hindrance	1.01954	0.280594
I	247	247	2.08515	0.194752	3.66499	2.48382	3.66499	2.99813	2.48382	0	2.15665	1.67959	3.24425	3.66499	2.06308	2.40277	2.22814	2.72994	2.15665	-0.435764	3.66499	3.24425	3.94	P(sheet)	1.01307	0.259495		Vol / P(sheet)	1.01919	0.250524
A	248	248	0	4.28779	4.28779	4.28779	4.28779	3.02557	4.28779	4.28779	4.28779	4.95465	4.28779	4.28779	4.70853	4.28779	4.95465	3.44631	4.70853	4.70853	4.28779	4.28779	1.16	P(helix) x Flex.	0.772445	0.442013		V / (P(helix)+P(sheet))	0.854692	0.316863
A	249	249	0	-1.17265	2.25414	2.25414	0.406113	2.67488	2.25414	0.406113	2.25414	-0.217488	0.276474	2.25414	2.67488	2.25414	2.921	0.144146	-0.716581	-0.1265	2.25414	-2.09485	3.57	P(sheet)	1.19469	0.339571		Steric hindrance x Flexibility	1.19532	0.33887
L	250	250	3.83452	3.41378	3.41378	3.41378	3.41378	3.83452	3.41378	3.41378	3.41378	0	-1.02978	3.41378	3.83452	3.41378	4.08064	4.08064	2.85759	2.04725	3.41378	3.41378	1.7	Isoelectric point / P(helix)	1.19233	0.122864		Vol / log(solub)	1.2135	0.0914405
G	251	251	3.97477	3.13329	3.55403	0.958092	2.5771	0	3.55403	3.55403	3.55403	2.5771	3.55403	3.55403	3.13329	3.55403	1.49628	3.55403	3.97477	3.97477	2.71255	2.71255	2.81	Steric hindrance / P(sheet)	0.943579	0.163576		P(sheet)	0.946718	0.158001
P	252	252	3.02401	3.44475	3.44475	3.02401	3.44475	3.44475	2.77789	3.44475	1.46708	1.77457	3.44475	2.77789	0	1.84284	1.77457	1.11638	3.02401	3.86549	3.44475	3.44475	3.6	Isoelectric point / P(helix)	0.907147	0.172454		Isoelectric point	0.907926	0.171033
D	254	254	4.49255	4.07181	0	4.07181	4.07181	4.49255	2.19554	4.07181	4.07181	4.73867	4.07181	1.6734	4.49255	4.07181	4.73867	4.73867	4.49255	4.49255	4.07181	3.23033	1.57	P(sheet)	1.131	0.0692777		Vol / P(sheet)	1.1358	0.0613514
G	255	255	0.138044	3.55836	1.8754	-0.281611	2.16069	0	3.55836	2.47076	1.13705	1.33458	2.47076	1.26136	2.19183	1.91457	0.985333	1.25223	1.97853	1.17772	2.58143	0.589919	7.79	P(helix) / P(sheet)	0.883843	0.272002		P(sheet)	0.902757	0.24051
K	256	256	0.0182418	0.554195	-0.166583	0.436928	1.40571	0.30148	0.554195	1.26222	0	1.81311	2.62875	1.04892	3.47024	2.07257	0.209318	-0.108224	-0.356565	0.810346	3.04949	0.260258	12.25	P(helix) x Flex.	1.03629	0.0967999		P(sheet)	1.0401	0.0901435
P	257	257	0.702297	3.97346	1.36915	2.51794	3.97346	2.99653	0.634199	3.30661	3.13198	3.97346	2.01961	2.0972	0	2.99653	1.82118	1.93653	0.944271	3.97346	3.97346	3.97346	5.6	log(Solub) x Hydrophobicity	0.904672	0.49477	1	Hydrophobicity	1.10394	0.24769
S	258	258	1.46759	1.10033	2.46686	2.00933	3.72909	3.72909	3.30835	2.27356	3.72909	0.979978	2.64149	2.64149	1.88106	1.58858	1.93125	0	0.175058	4.14983	3.72909	3.72909	5.57	P(helix) x Flex.	1.13328	0.126743		Vol x isoelectric point	1.13929	0.117452
R	259	259	4.10894	4.10894	4.10894	4.10894	4.10894	2.92777	3.26746	4.10894	1.63387	4.35506	3.6882	4.10894	3.26746	4.10894	0	4.10894	3.86282	4.10894	4.10894	4.10894	1.57	Isoelectric point	0.593063	0.668952	1	Vol / log(solub)	0.549429	0.715873	1
I	260	260	4.39594	4.39594	3.9752	4.39594	4.39594	4.81668	3.72909	0	4.39594	1.59057	4.39594	3.41901	3.41901	4.39594	5.0628	5.0628	3.9752	0.644674	2.79404	4.39594	2.39	Steric hindrance	0.997853	0.468046	1	P(sheet)	1.10284	0.35022
V	261	261	4.33329	3.91255	4.33329	4.33329	4.33329	4.33329	3.91255	1.33371	4.33329	3.02249	4.33329	3.91255	3.7771	4.33329	5.00015	4.33329	4.08718	0	4.33329	3.49181	1.62	P(sheet)	0.864012	0.417355		Steric hindrance	0.905807	0.359622
V	262	262	1.08994	1.13525	4.35133	4.35133	4.35133	2.19323	4.35133	1.44028	4.35133	3.68447	4.35133	4.35133	4.77207	4.35133	4.59744	3.26373	1.97673	0	3.93059	4.35133	3.2	V / (P(helix)+P(sheet))	0.95379	0.557985	1	Vol / P(sheet)	0.980525	0.532858	1
I	263	263	3.96777	1.86951	3.75127	4.7282	2.64377	5.14894	4.7282	0	3.54703	1.70732	2.29575	4.7282	5.14894	4.7282	4.7282	4.7282	3.33053	1.42203	4.7282	4.7282	2.31	P(sheet)	1.16495	0.355121		P(helix)+P(sheet)	1.18221	0.335872
Y	264	264	5.29084	4.44936	3.89317	4.8701	1.43904	5.29084	3.41458	2.99383	3.31317	2.52028	4.20324	4.02862	4.8701	4.8701	5.53695	4.35579	4.20324	5.29084	4.8701	0	1.65	P(sheet)	1.29069	0.108759		Isoelectric point / P(sheet)	1.29285	0.105767
T	265	265	1.74437	1.33926	3.55258	4.21943	1.75475	4.64018	3.24251	0.50843	4.21943	1.1875	0.970857	3.79869	2.82177	3.13184	3.79869	2.12851	0	2.10632	4.21943	4.21943	5.21	P(sheet)	1.22666	0.215001		Isoelectric point / P(sheet)	1.23153	0.208747
T	266	266	0.583865	1.60891	2.66689	2.39254	2.33972	2.66689	0.0358623	1.36279	0.447576	2.11652	1.15856	0.85722	3.1812	0.625944	1.12574	1.15376	0	1.5442	2.20428	1.26062	10.24	Vol x isoelectric point	0.852392	0.085474		Vol / P(helix)	0.858906	0.0714426
G	267	267	1.57326	2.76871	1.2646	1.17407	3.61019	0	3.01483	4.27705	4.27705	2.28402	1.47567	1.77188	2.44365	1.23156	1.48577	2.6469	2.32319	3.30012	1.87865	3.61019	5.98	Steric hindrance	0.807394	0.461548	1	P(sheet)	0.787803	0.487361	1
S	268	268	3.24072	3.02422	4.00115	4.00115	4.00115	2.37794	3.33429	4.00115	4.00115	4.668	4.00115	1.84305	4.00115	4.00115	4.668	0	0.330391	4.42189	4.00115	4.00115	2.58	Vol x isoelectric point	1.13767	0.203396		Steric hindrance x Flexibility	1.15861	0.173802
Q	269	269	0.33271	1.61971	0.410305	1.37359	2.70731	1.25178	-0.0568956	0.706735	0.804063	0.710493	1.61971	0.0324291	-0.104498	0	0.374588	-0.164005	-0.279121	1.70076	3.12805	1.73038	12.36	log(Solub) x Hydrophobicity	0.68079	0.481419	1	Hydrophobicity	0.751141	0.368703
A	270	270	0	0.83182	4.01676	3.34991	4.01676	1.59545	2.37298	4.01676	1.93233	1.96588	3.03984	1.82494	4.4375	2.56124	0.91623	1.07475	1.21538	2.12686	4.01676	2.8356	6.12	P(helix) x Flex.	1.09539	0.230213		Vol / P(helix)	1.1014	0.221742
T	271	271	2.82859	4.19513	3.01396	4.19513	3.77439	3.77439	3.52827	3.52827	3.77439	3.59977	3.35365	2.3471	0.865857	3.10753	4.19513	1.04979	0	4.61587	4.19513	4.19513	2.89	Vol x isoelectric point	1.12945	0.137019		Steric hindrance / P(helix)	1.15128	0.103338
M	272	272	2.87639	3.63682	3.14458	3.63682	3.3907	3.50137	2.72384	1.06892	3.81144	0.93657	0	3.21608	2.79534	3.14458	3.50137	3.58823	2.94518	3.3907	4.05756	3.21608	3.03	Steric hindrance / P(sheet)	0.976234	0.0880067		Hydrophobicity x Flex.	0.984903	0.0717368
D	273	273	1.34734	3.42356	0	0.851993	3.8443	3.21214	1.71582	2.37066	3.8443	3.62109	4.09042	2.21415	2.86737	1.8824	3.05564	2.08611	2.23521	3.28811	3.8443	3.32999	4.07	nOats in side chain	0.750082	0.520438	1	log(Solub) x Hydrophobicity	0.81158	0.438577
E	274	274	0.506655	3.51698	0.565503	0	1.17994	1.82772	1.41327	1.37055	3.09624	2.97443	2.25475	1.43911	3.62764	1.17994	2.16119	1.65939	1.73505	1.99201	4.18383	2.11931	8.16	P(helix) / P(sheet)	0.891572	0.302971		Isoelectric point / P(helix)	0.924464	0.250591
R	275	275	1.37218	1.10561	2.94637	3.78785	3.78785	3.12099	2.60668	0.974567	1.49084	1.00066	3.78785	1.09116	2.52563	-0.154779	0	1.40922	1.40123	0.869324	3.78785	3.78785	7.08	Vol x isoelectric point	1.28074	0.0269014		nOats in side chain	1.28267	0.023957
N	276	276	3.07102	3.96689	1.97196	2.60036	4.80837	5.22911	3.30003	4.14151	4.80837	4.4983	4.80837	0	4.56226	4.38763	4.80837	2.3946	1.72774	4.80837	4.80837	4.80837	1.83	Vol x isoelectric point	1.19959	0.221699		Hydrophobicity	1.22397	0.189737
R	277	277	0.676417	0.880656	0.383941	0.126037	0.991325	0.944609	0.546777	0.0291416	-1.51149	0.676417	0.634538	-0.220284	3.36592	1.3014	0	0.0408633	0.274016	0.332615	0.737168	0.262946	6.8	Isoelectric point / P(helix)	0.81654	0.117099		Vol x isoelectric point	0.826144	0.0962073
Q	278	278	0.461972	1.11921	3.52918	1.26041	1.57532	2.55225	1.57532	-0.895202	0.900422	0.897766	0.367019	1.7419	3.28306	0	0.889865	1.31586	0.990673	0.71885	0.675986	1.5286	6.72	P(helix)+P(sheet)	0.697627	0.517739	1	P(helix)	0.818871	0.335544
I	279	279	5.25877	4.83803	4.83803	4.83803	1.32725	5.25877	4.83803	0	4.41729	2.42426	4.83803	4.83803	5.25877	4.83803	4.52796	4.41729	5.25877	1.9448	4.83803	4.83803	1.79	P(sheet)	1.22534	0.293017		Hydrophobicity	1.25093	0.263181
A	280	280	0	3.39914	3.11385	4.37607	3.70921	2.9784	2.3984	4.37607	2.15229	4.20145	3.11385	3.28847	3.23989	1.98945	1.94731	1.71365	2.79624	2.49981	4.37607	3.70921	2.63	P(helix) x Flex.	0.98743	0.136908		Isoelectric point	0.992732	0.127615
E	281	281	0.60656	1.68138	0.803099	0	0.892714	1.37131	1.76243	0.679671	0.689461	0.480075	0.989742	0.293911	2.69748	0.35048	0.795215	0.570352	0.738253	1.29981	2.63353	3.18972	13.97	Vol / P(helix)	0.504882	0.640705	1	P(helix) / P(sheet)	0.669998	0.367271
I	282	282	5.30616	4.04394	3.4299	4.88542	4.88542	5.30616	3.3285	0	4.88542	3.09815	2.88485	3.70425	3.85064	4.88542	4.7108	3.99535	3.97245	2.75391	4.88542	3.90849	1.32	P(sheet)	1.02857	0.25132		Steric hindrance / P(helix)	1.03929	0.235634
G	283	283	2.15338	4.5032	3.83634	4.08246	4.5032	0	4.5032	4.5032	4.5032	4.74932	4.5032	4.5032	4.92394	4.5032	5.17006	4.32858	4.25708	4.92394	4.5032	4.5032	1.24	Flexibility	0.774753	0.523428	1	Steric hindrance / P(sheet)	0.713772	0.595498	1
A	284	284	0	2.66529	1.50941	0.976929	1.53581	1.53581	0.834006	1.6073	1.68836	0.831183	2.66529	1.30333	4.26719	1.80251	1.09953	0.78771	1.19037	0.794964	3.84645	1.38176	11.25	Vol / P(helix)	0.74426	0.459009	1	P(helix) / P(sheet)	0.907445	0.195767
S	285	285	-0.935865	2.5477	0.990777	2.96844	2.96844	3.38918	0.364133	0.846062	2.96844	0.910697	2.96844	-0.873699	2.72233	1.01458	0.0490932	0	-0.210078	0.836934	2.96844	-0.19039	7.1	Steric hindrance / P(sheet)	1.37063	0.0827809		Hydrophobicity	1.38664	0.0612388
L	286	286	1.18141	0.967922	2.338	2.21619	3.25097	4.09245	1.56801	0.273469	3.67171	0	0.618235	1.95195	2.0698	2.58411	2.38471	2.73666	0.213575	0.272346	2.83023	3.00485	7.87	P(sheet)	1.07461	0.188703		Steric hindrance / P(sheet)	1.0806	0.179639
I	287	287	1.91218	2.46837	3.10053	2.34011	0.824585	4.60887	2.40086	0	3.00696	1.56742	1.43035	2.46837	2.58622	2.04763	2.50517	2.54434	0.903263	0.589679	3.76739	1.43035	6.85	Steric hindrance	0.772304	0.478435	1	P(helix)+P(sheet)	0.800117	0.440192
K	288	288	1.1607	3.60408	1.07023	0.784939	3.60408	2.34186	1.70084	3.60408	0	2.29328	2.34186	-0.200106	4.02482	0.613241	1.26704	1.43453	1.14465	2.93723	3.60408	2.14856	6.95	Hydrophobicity	0.671379	0.709997	1	P(sheet)	0.911941	0.464943	1
H	289	289	4.15803	2.89581	3.73729	3.73729	1.78343	4.15803	0	3.73729	0.209924	3.56266	3.31655	-0.0657516	4.15803	2.76036	2.0671	1.80821	1.19878	4.15803	2.0935	0.742061	5.32	Vol x isoelectric point	1.27238	0.22562		Isoelectric point	1.31194	0.176719
W	290	290	4.96307	4.54233	4.54233	4.54233	4.54233	4.96307	4.54233	4.54233	4.54233	5.20919	4.54233	4.54233	4.96307	4.54233	5.20919	5.20919	4.96307	4.96307	0	4.54233	1.07	P(sheet)	1.02472	0.0806133		Vol x isoelectric point	1.03361	0.0645878
																						sum	n	average			73				32
																				Prop picked		384.89	73	5.27247
																		ks when:		No prop picked		966.24	191	5.05885
																				All		1351.13	264	5.11792
[truncated: 14 more columns]

## Sheet: Properties
Name	Volume	Log(Solubility (m at 20ºC))	Hydrophobicity	Isoelectric point	P(helix)	nOats in side chain	nSats in side chain	nNats in side chain	Steric hindrance	nH-bonds	Vol / log(solub)	Vol / P(helix)	Vol / P(sheet)	log(Solub) x Flex	Steric hindrance x Flexibility	Flexibility	P(helix)+P(sheet)	log(Solub) x Hydrophobicity	Hydrophobicity x Flex.	V / (P(helix)+P(sheet))	Steric hindrance / P(helix)	Isoelectric point / P(sheet)	P(sheet)	Vol x isoelectric point	Isoelectric point / P(helix)	P(helix) / P(sheet)	Steric hindrance / P(sheet)	P(helix) x Flex.
A	88.6	0.271144	0.31	6.11	0.42	0	0	0	1.28	0	326.763	210.952	385.217	4.8806	23.04	18	0.65	0.0840547	5.58	136.308	3.04762	26.5652	0.23	541.346	14.5476	1.82609	5.56522	7.56
C	108.5	-0.675718	1.54	6.35	0.17	0	1	0	1.77	3	-160.57	638.235	264.634	-16.8929	44.25	25	0.58	-1.04061	38.5	187.069	10.4118	15.4878	0.41	688.975	37.3529	0.414634	4.31707	4.25
D	111.1	-1.42022	-0.77	2.95	0.25	2	0	0	1.6	4	-78.2275	444.4	555.5	-28.4043	32	20	0.45	1.09357	-15.4	246.889	6.4	14.75	0.2	327.745	11.8	1.25	8	5
E	138.4	-1.22185	-0.64	3.09	0.42	2	0	0	1.56	4	-113.271	329.524	659.048	-9.89697	12.636	8.1	0.63	0.781983	-5.184	219.683	3.71429	14.7143	0.21	427.656	7.35714	2	7.42857	3.402
F	189.9	-0.769551	1.79	5.67	0.3	0	0	0	2.94	0	-246.767	633	499.737	-5.84859	22.344	7.6	0.68	-1.3775	13.604	279.265	9.8	14.9211	0.38	1076.73	18.9	0.789474	7.73684	2.28
G	60.1	0.52763	0	6.07	0.13	0	0	0	0	0	113.906	462.308	400.667	20.5776	0	39	0.28	0	0	214.643	0	40.4667	0.15	364.807	46.6923	0.866667	0	5.07
H	153.2	-0.551294	0.13	7.69	0.27	0	0	2	2.99	3	-277.892	567.407	510.667	-2.64621	14.352	4.8	0.57	-0.0716682	0.624	268.772	11.0741	25.6333	0.3	1178.11	28.4815	0.9	9.96667	1.296
I	166.7	-0.616185	1.8	6.04	0.3	0	0	0	4.19	0	-270.536	555.667	370.444	-1.41722	9.637	2.3	0.75	-1.10913	4.14	222.267	13.9667	13.4222	0.45	1006.87	20.1333	0.666667	9.31111	0.69
K	168.6	0.227115	-0.99	9.99	0.32	0	0	1	1.89	3	742.355	526.875	624.444	0.772191	6.426	3.4	0.59	-0.224844	-3.366	285.763	5.90625	37	0.27	1684.31	31.2188	1.18519	7	1.088
L	166.7	-0.777284	1.7	6.04	0.39	0	0	0	2.59	0	-214.465	427.436	537.742	-7.77284	25.9	10	0.7	-1.32138	17	238.143	6.64103	19.4839	0.31	1006.87	15.4872	1.25806	8.35484	3.9
M	162.9	-0.425969	1.23	5.71	0.38	0	1	0	2.35	0	-382.422	428.684	509.062	-5.96356	32.9	14	0.7	-0.523942	17.22	232.714	6.18421	17.8438	0.32	930.159	15.0263	1.1875	7.34375	5.32
N	114.1	-0.721246	-0.6	6.52	0.21	1	0	1	1.6	5	-158.198	543.333	518.636	-14.4249	32	20	0.43	0.432748	-12	265.349	7.61905	29.6364	0.22	743.932	31.0476	0.954545	7.27273	4.2
P	112.7	1.053	0.72	6.8	0.13	0	0	0	2.67	0	107.027	866.923	331.471	0.1053	0.267	0.1	0.47	0.758161	0.072	239.787	20.5385	20	0.34	766.36	52.3077	0.382353	7.85294	0.013
Q	143.8	-0.536107	-0.22	5.65	0.36	1	0	1	1.56	5	-268.23	399.444	575.2	-3.85997	11.232	7.2	0.61	0.117944	-1.584	235.738	4.33333	22.6	0.25	812.47	15.6944	1.44	6.24	2.592
R	173.4	0.0511525	-1.01	10.74	0.36	0	0	3	2.34	7	3389.86	481.667	693.6	0.235302	10.764	4.6	0.61	-0.051664	-4.646	284.262	6.5	42.96	0.25	1862.32	29.8333	1.44	9.36	1.656
S	89	0.541579	-0.04	5.7	0.2	1	0	0	1.31	3	164.334	445	317.857	13.5395	32.75	25	0.48	-0.0216632	-1	185.417	6.55	20.3571	0.28	507.3	28.5	0.714286	4.67857	5
T	116.1	-0.0851282	0.26	5.6	0.21	1	0	0	3.03	3	-1363.83	552.857	322.5	-0.93641	33.33	11	0.57	-0.0221333	2.86	203.684	14.4286	15.5556	0.36	650.16	26.6667	0.583333	8.41667	2.31
V	140	-0.300162	1.22	6.02	0.27	0	0	0	3.67	0	-466.414	518.519	285.714	-0.900487	11.01	3	0.76	-0.366198	3.66	184.211	13.5926	12.2857	0.49	842.8	22.2963	0.55102	7.4898	0.81
W	227.8	-1.18709	2.25	5.94	0.32	0	0	1	3.21	1	-191.898	711.875	542.381	-4.51093	12.198	3.8	0.74	-2.67094	8.55	307.838	10.0312	14.1429	0.42	1353.13	18.5625	0.761905	7.64286	1.216
Y	193.6	-2.52288	0.96	5.66	0.25	1	0	0	2.94	3	-76.7377	774.4	472.195	-19.1739	22.344	7.6	0.66	-2.42196	7.296	293.333	11.76	13.8049	0.41	1095.78	22.64	0.609756	7.17073	1.9
0.290938	max r2	0.290938	0.173242	0.185134	0.220077	0.40604	0.0898984	0.503446	0.453015	0.506865	0.467262	0.346527	0.369379	0.593901	0.279419	0.607563	0.536662	0.568579	0.54175	0.530159	0.588572	0.493197	0.715651	0.640498	0.641879	0.634736	0.670243	0.60919
		Log(Solubility (m at 20ºC))	Hydrophobicity	Isoelectric point	P(helix)	nOats in side chain	nSats in side chain	nNats in side chain	Steric hindrance	nH-bonds	Vol / log(solub)	Vol / P(helix)	Vol / P(sheet)	log(Solub) x Flex	Steric hindrance x Flexibility	Flexibility	P(helix)+P(sheet)	log(Solub) x Hydrophobicity	Hydrophobicity x Flex.	V / (P(helix)+P(sheet))	Steric hindrance / P(helix)	Isoelectric point / P(sheet)	P(sheet)	Vol x isoelectric point	Isoelectric point / P(helix)	P(helix) / P(sheet)	Steric hindrance / P(sheet)	P(helix) x Flex.
	Volume	0.290938	0.173242	0.0473215	0.220077	0.045973	0.00211007	0.104161	0.453015	1.49997e-07	0.0135885	0.135436	0.233455	0.110714	0.0224114	0.523969	0.536662	0.480887	0.0332608	0.530159	0.0590794	0.0648639	0.267548	0.56465	0.155888	0.00065468	0.381895	0.323941
	Log(Solubility (m at 20ºC))		0.0506757	0.185134	0.0691328	0.182986	0.00158762	0.00560192	0.0808407	0.0417291	0.0520377	0.019665	0.106316	0.593901	0.0934853	0.0261229	0.143198	0.233257	0.00939232	0.174379	0.000220339	0.255221	0.0611568	0.0025739	0.344681	0.00510211	0.0890879	0.00266384
	Hydrophobicity			0.0385936	3.86117e-05	0.25617	0.0898984	0.170337	0.33646	0.506865	0.185604	0.163022	0.195448	0.00335558	0.0149281	0.0363294	0.33608	0.568579	0.54175	0.000472398	0.187098	0.37823	0.598694	0.0037397	0.00841747	0.248931	0.00600486	0.0327943
	Isoelectric point				1.90659e-06	0.40604	0.00129924	0.503446	0.0111089	0.0453344	0.440792	0.0326095	0.0352817	0.125481	0.103046	0.0741066	0.00062401	0.0091474	0.000336391	0.101762	0.00550581	0.493197	0.00100802	0.640498	0.225997	0.00807748	0.0222366	0.13825
	P(helix)					0.00038576	0.000928222	0.0403634	0.016271	0.00231825	0.0443738	0.346527	0.369379	0.0151985	0.00172052	0.161025	0.434696	0.0131564	6.23568e-05	0.00198546	0.167525	0.001113	0.00852166	0.0956509	0.641879	0.61741	0.154641	0.0211848
	nOats in side chain						0.0502793	0.0362589	0.0847452	0.289401	0.041352	0.0571753	0.0631075	0.207017	0.0804028	0.0274091	0.0783068	0.173855	0.27281	0.000463658	0.0418171	0.0748049	0.151756	0.25864	0.160501	0.10504	0.00153695	0.0534749
	nSats in side chain							0.034749	0.00563268	0.0122073	0.0134897	0.000291676	0.048762	0.0530618	0.279419	0.0714563	0.0152641	0.0174296	0.493852	0.0430161	0.000550839	0.0323218	0.0372624	0.0048852	0.00191644	0.0204498	0.0367489	0.0962738
	nNats in side chain								0.0026516	0.389078	0.467262	0.000140124	0.329479	0.00383682	0.072947	0.0935565	0.00010185	0.00359197	0.0904866	0.266446	0.011708	0.370581	0.0429878	0.488465	0.0130116	0.0489236	0.135776	0.105363
	Steric hindrance									0.0649881	0.0365828	0.233416	0.0189717	0.0570019	0.00589557	0.607563	0.535488	0.237484	0.0419492	0.0769165	0.578722	0.288156	0.715651	0.21138	0.0364394	0.183745	0.573043	0.499008
	nH-bonds										0.204479	0.013937	0.253722	0.10114	0.0285402	7.2156e-06	0.0679612	0.10545	0.183509	0.0867105	0.0488598	0.110263	0.153455	0.0381415	0.0029829	0.0888365	0.0337834	0.00143682
	Vol / log(solub)											0.0113716	0.228135	0.0268486	0.0863133	0.00786148	0.00641973	0.0132732	0.0489501	0.0706905	0.0697653	0.466251	0.0957831	0.312728	0.0321578	0.111647	0.00471575	0.00403566
	Vol / P(helix)												0.0616083	0.0420332	0.0207993	0.116008	2.53919e-06	0.18551	0.0416233	0.276113	0.588572	0.0594676	0.325414	0.0949173	0.284854	0.634736	0.0369182	0.456423
	Vol / P(sheet)													0.066455	0.0555697	0.0814919	0.00804078	0.00404137	0.16208	0.41735	0.22354	0.133419	0.219049	0.221027	0.170848	0.469747	0.11453	0.00519967
	log(Solub) x Flex														0.229836	0.0412296	0.0472283	0.0107915	0.00470437	0.104126	0.0370025	0.234696	0.0284872	9.68875e-05	0.166664	0.00123751	0.199508	0.00104444
	Steric hindrance x Flexibility															0.150113	0.000846761	0.00535217	0.146331	0.0660802	0.00213184	0.138265	0.00617549	0.0913147	0.0768225	0.00733005	9.67193e-05	0.29313
	Flexibility																0.458494	0.0479042	0.00596036	0.183086	0.321054	0.0693081	0.259405	0.385187	0.054384	0.000128592	0.670243	0.60919
	P(helix)+P(sheet)																	0.337399	0.172225	0.00576069	0.065374	0.256168	0.473059	0.200296	0.366505	0.00593669	0.309437	0.100752
	log(Solub) x Hydrophobicity																		0.351349	0.138619	0.0349616	0.102603	0.433646	0.197768	0.0213292	0.135754	0.00504482	0.0646579
	Hydrophobicity x Flex.																			0.0407784	0.026253	0.115746	0.293741	0.00531963	0.00216033	0.109587	0.0276233	0.00841305
	V / (P(helix)+P(sheet))																				0.0151547	0.0230948	0.00330586	0.448895	0.000389392	0.00812392	0.169912	0.291262
	Steric hindrance / P(helix)																					0.237994	0.538431	0.0270018	0.103307	0.524107	0.261073	0.474826
	Isoelectric point / P(sheet)																						0.407148	0.112492	0.204386	0.0919724	0.0866368	0.0151823
	P(sheet)																							0.0864987	0.000797611	0.431102	0.127468	0.314598
	Vol x isoelectric point																								0.002195	0.00095314	0.245542	0.342344
	Isoelectric point / P(helix)																									0.347272	0.144126	0.0600754
	P(helix) / P(sheet)																										0.00285852	0.201252
	Steric hindrance / P(sheet)																											0.28468
	P(helix) x Flex.
		http://pac.iupac.org/publications/pac/pdf/1997/pdf/6905x0935.pdf
		1.867
		0.211
		0.038
		0.06
		0.17
		3.37
		0.281
		0.242
		1.687
		0.167
		0.375
		0.19
		11.298
		0.291
		1.125
		3.48
		0.822
		0.501
		0.065
		0.003

## Sheet: mutaciones
Name	Alt name	Phenotype	MIC	pI	Amino acid substitutions	Q 6 K	Q	6	K
TEM-161		?			Q 6 K;E 104 K;R 164 H;M 182 T	E 104 K	Q	6	R
TEM-117		?			L 21 F	R 164 H	F	16	L
TEM-150		?			E 28 D	M 182 T	L	21	F
TEM-108		?			V 80 E;G 196 S;N 276 S	L 21 F	L	21	I
TEM-171		?			V 84 I	E 28 D	E	28	D
TEM-116		?			V 84 I;A 184 V	V 80 E	E	28	K
TEM-146		?			T 114 P;R 244 H	G 196 S	V	33	I
TEM-166		?			R 120 G	N 276 S	K	34	E
TEM-105		?			S 124 N	V 84 I	D	35	P
TEM-156		?			M 155 I	A 184 V	D	38	N
TEM-148		?			T 189 K	T 114 P	Q	39	K
TEM-70		?		5.2	R 204 Q	R 244 H	L	40	V
TEM-170		?			G 283 C	R 120 G	A	42	G
TEM-104		?			A 280 V	S 124 N	A	42	V
TEM-176		?			A 224 V	M 155 I	L	49	M
TEM-174		?			A 213 V	T 189 K	L	51	P
TEM-172		?			A 213 V;R 244 S;V 262 I	R 204 Q	E	64	K
TEM-173		?			A 213 V;R 244 S;N 276 K	G 283 C	M	69	L
TEM-165		?			R 164 S;M 182 T	A 280 V	M	69	V
TEM-96		?			D 163 G	A 224 V	M	69	I
TEM-111		?			E 104 K;G 238 D;T 265 M	A 213 V	M	69	L
TEM-142		?			E 104 K;G 238 N;T 265 M	R 244 S	V	80	E
TEM-162		?			E 28 K;D 38 N;E 64 K;V 84 I;N 100 S;L 102 V;A 184 V	V 262 I	V	84	I
TEM-110		2b		5.4	L 21 F;T 265 M	N 276 K	G	92	D
TEM-163		2br			R 275 Q;H 289 L	R 164 S	G	92	S
TEM-141		2b		5.4	K 34 E	D 163 G	N	100	S
TEM-13		2b		5.6	Q 39 K;T 265 M	G 238 D	L	102	V
TEM-2		2b		5.6	Q 39 K	T 265 M	E	104	K
TEM-57		2b		5.2	G 92 D	G 238 N	T	114	P
TEM-95		2b			P 145 A	E 28 K	T	114	M
TEM-55		2b		5.2	G 218 E	D 38 N	D	115	G
R 241 H		2b	0.06		R 241 H	E 64 K	R	120	G
TEM-168		2b	0.0625	5.4	T 265 M	N 100 S	S	124	N
TEM-1	RTEM-1	2b	0.1	5.4		L 102 V	S	124	G
G 238 S;R 241 H		2b	0.5		G 238 S;R 241 H	R 275 Q	I	127	V
A 237 T;T 265 M		2b	0.125		A 237 T;T 265 M	H 289 L	I	127	V
A 237 T		2b	0.125		A 237 T	K 34 E	S	130	G
TEM-135		2b	0.25		M 182 T	Q 39 K	P	145	A
M 182 T;A 237 T		2b	0.125		M 182 T;A 237 T	G 92 D	P	145	Q
TEM-127		2b			H 158 N	P 145 A	T	149	A
TEM-128		2b			D 157 E	G 218 E	H	153	R
TEM-90	TLE-1	2b		5.55	D 115 G	R 241 H	H	153	L
E 104 K;R 241 H		2b	0.06		E 104 K;R 241 H	G 238 S	M	155	I
E 104 K;T 265 M		2b	0.5		E 104 K;T 265 M	A 237 T	D	157	E
TEM-17		2b	0.5	5.5	E 104 K	H 158 N	H	158	N
G 92 S		2b	0.06		G 92 S	D 157 E	D	163	G
G 92 S;G 238 S		2b	0.5		G 92 S;G 238 S	D 115 G	D	163	H
G 92 S;E 104 K		2b	0.06		G 92 S;E 104 K	G 92 S	R	164	H
A 42 G		2b	0.125		A 42 G	A 42 G	R	164	S
A 42 G;E 104 K		2b	0.25		A 42 G;E 104 K	E 240 K	R	164	C
TEM-177		2be			Q 6 K;Q 39 K;E 104 K;R 164 S;M 182 T;A 237 T;E 240 K	D 163 H	R	164	N
TEM-123		2be			Q 6 K;E 104 K;G 238 S	R 164 C	W	165	G
TEM-124		2be			Q 6 K;E 104 K;M 182 T	S 268 G	W	165	R
TEM-92		2be		6	Q 6 K;E 104 K;M 182 T;G 238 S	V 33 I	W	165	C
TEM-87		2be			Q 6 K;E 104 K;D 163 H;R 164 C;M 182 T	A 237 G	P	167	T
TEM-75		2be			L 21 F;R 164 H;T 265 M	H 153 R	E	168	K
TEM-115		2be			L 21 F;R 164 H	L 51 P	A	172	V
TEM-25	CTX-2	2be		5.3	L 21 F;G 238 S;T 265 M	L 49 M	I	173	V
TEM-120		2be			L 21 F;G 238 S	A 42 V	I	173	T
TEM-49		2be		6	L 21 F;G 238 S;E 240 K;T 265 M;S 268 G	M 69 L	N	175	I
TEM-48		2be		6	L 21 F;G 238 S;E 240 K;T 265 M	W 165 G	N	175	D
TEM-102		2be			L 21 F;R 164 S;T 265 M	T 149 A	D	179	E
TEM-53		2be			L 21 F;R 164 S	A 172 V	D	179	G
TEM-85		2be		5.5	L 21 F;R 164 S;E 240 K;T 265 M	L 201 I	M	182	T
TEM-86		2be		5.5	L 21 F;R 164 S;A 237 T;E 240 K;T 265 M	I 173 V	A	184	V
TEM-4		2be		5.9	L 21 F;E 104 K;G 238 S;T 265 M	R 191 H	T	188	R
TEM-167		2be			L 21 F;E 104 K;A 224 V;G 238 S;T 265 M	D 179 E	T	189	K
TEM-94		2be		6	L 21 F;E 104 K;M 182 T;G 238 S;T 265 M	E 240 R	R	191	H
TEM-9	RHH-1	2be		5.5	L 21 F;E 104 K;R 164 S;T 265 M	N 175 I	G	196	S
TEM-133		2be			L 21 F;E 104 K;R 164 S	G 196 D	G	196	D
TEM-63	TEM-64	2be		5.6	L 21 F;E 104 K;R 164 S;M 182 T	E 240 V	T	200	S
TEM-131		2be		5.6	L 21 F;E 104 K;R 164 S;M 182 T;A 237 T	L 40 V	L	201	I
V 33 I;M 155 I;G 238 S		2be	2		V 33 I;M 155 I;G 238 S	I 279 T	R	204	Q
TEM-66		2be		6	Q 39 K;G 92 D;E 104 K;G 238 S	D 35 P	A	213	V
TEM-11	CAZ-lo	2be		5.6	Q 39 K;R 164 H	T 200 S	G	218	E
TEM-61	CAZ-hi	2be		6.5	Q 39 K;R 164 H;E 240 K	A 237 S	L	221	M
TEM-101		2be			Q 39 K;G 238 S;E 240 K;A 280 V	D 254 H	A	224	V
TEM-72		2be		5.9	Q 39 K;M 182 T;G 238 S;E 240 K	E 168 K	A	237	T
TEM-7		2be		5.4	Q 39 K;R 164 S	I 173 T	A	237	G
TEM-155		2be			Q 39 K;R 164 S;E 240 K	P 167 T	A	237	S
TEM-114		2be		5.9	Q 39 K;R 164 S;A 237 T;E 240 K	G 267 M	G	238	D
TEM-16	CAZ-7	2be		6.3	Q 39 K;E 104 K;R 164 H	P 145 Q	G	238	N
TEM-134		2be			Q 39 K;E 104 K;R 164 H;G 238 S	N 175 D	G	238	S
TEM-18		2be		6.3	Q 39 K;E 104 K	D 179 G	E	240	K
TEM-22		2be		6.3	Q 39 K;E 104 K;A 237 G;G 238 S	T 271 I	E	240	R
TEM-113		2be		6.3	Q 39 K;E 104 K;M 182 T;G 238 S	T 114 M	E	240	V
TEM-129		2be			Q 39 K;E 104 K;R 164 S	T 188 R	R	241	H
TEM-46	CAZ-9	2be		6.5	Q 39 K;E 104 K;R 164 S;E 240 K	S 124 G	R	244	H
TEM-8	CAZ-2	2be		5.9	Q 39 K;E 104 K;R 164 S;G 238 S	G 267 R	R	244	S
TEM-24	CAZ-6	2be		6.5	Q 39 K;E 104 K;R 164 S;A 237 T;E 240 K	R 164 N	R	244	C
TEM-56		2be		6.4	Q 39 K;E 104 K;H 153 R	T 266 A	R	244	G
TEM-21		2be		6.4	Q 39 K;E 104 K;H 153 R;G 238 S	H 153 L	R	244	L
TEM-60		2be		6.4	Q 39 K;L 51 P;E 104 K;R 164 S	Q 6 R	D	254	H
TEM-139		2be		6.3	Q 39 K;L 49 M;E 104 K;G 238 S	D 254 G	D	254	G
TEM-42		2be		5.8	Q 39 K;A 42 V;G 238 S;E 240 K;T 265 M	S 130 G	V	262	I
TEM-169		2be			M 69 L;W 165 G	N 276 D	T	265	M
TEM-157		2be			V 84 I;N 100 S;A 184 V	R 275 L	T	266	A
T 149 A;A 172 V;M 182 T;L 201 I;A 237 T		2be	8		T 149 A;A 172 V;M 182 T;L 201 I;A 237 T	M 69 V	G	267	M
TEM-143		2be			R 164 C	A 284 G	G	267	R
TEM-144		2be		5.6	R 164 C;E 240 K	F 16 L	S	268	G
TEM-91		2be			R 164 C;M 182 T;E 240 K	W 165 R	T	271	I
TEM-118	TEM-HM	2be			R 164 H;T 265 M	M 69 I	R	275	Q
TEM-29		2be		5.42	R 164 H	R 244 C	R	275	L
TEM-27		2be		5.9	R 164 H;E 240 K;T 265 M	L 21 I	N	276	S
TEM-28		2be		6.1	R 164 H;E 240 K	M 69 L	N	276	K
TEM-147		2be			R 164 H;A 224 V	I 127 V	N	276	D
TEM-132		2be			R 164 H;I 173 V;E 240 K	N 276 D	N	276	D
G 238 S;T 265 M		2be	4		G 238 S;T 265 M	W 165 C	I	279	T
TEM-19		2be	1	5.4	G 238 S	I 127 V	A	280	V
TEM-47		2be		6	G 238 S;E 240 K;T 265 M	R 244 G	G	283	C
TEM-71		2be		6	G 238 S;E 240 K	R 244 L	A	284	G
A 184 V;R 191 H;G 238 S		2be	2		A 184 V;R 191 H;G 238 S	L 221 M	H	289	L
TEM-93		2be		6	M 182 T;G 238 S;E 240 K
TEM-126		2be		5.4	D 179 E;M 182 T
TEM-12	YOU-2	2be	0.5	5.3	R 164 S
TEM-10	MGH-1	2be	8	5.6	R 164 S;E 240 K
TEM-137		2be			R 164 S;E 240 R
TEM-136		2be			R 164 S;A 237 T;E 240 K;S 268 G
TEM-5	CAZ-1	2be		5.55	R 164 S;A 237 T;E 240 K
TEM-112		2be		5.4	H 153 R;G 238 S
TEM-6		2be		5.9	E 104 K;R 164 H
TEM-43		2be		6.1	E 104 K;R 164 H;M 182 T
TEM-107		2be		6	E 104 K;R 164 H;M 182 T;G 238 S
TEM-138		2be			E 104 K;N 175 I;G 238 S
E 104 K;G 238 S;R 241 H		2be	8		E 104 K;G 238 S;R 241 H
TEM-88		2be		5.6	E 104 K;M 182 T;G 196 D;G 238 S
TEM-106		2be	0.13	6	E 104 K;M 182 T
TEM-26	YOU-1	2be		5.6	E 104 K;R 164 S
TEM-149		2be			E 104 K;R 164 S;M 182 T;E 240 V
G 92 S;E 104 K;G 238 S		2be	8		G 92 S;E 104 K;G 238 S
TEM-164		2be			L 40 V;I 279 T
TEM-130		2be			D 35 P;Q 39 K;E 104 K;R 164 S;A 237 T
TEM-3	CTX-1	2bee	10	6.3	Q 39 K;E 104 K;G 238 S
A 184 V;R 191 H;T 200 S;G 238 S;E 240 K;T 265 M		2bee	96		A 184 V;R 191 H;T 200 S;G 238 S;E 240 K;T 265 M
M 182 T;G 238 S;T 265 M		2bee	32		M 182 T;G 238 S;T 265 M
TEM-20		2bee	16	5.4	M 182 T;G 238 S
R 164 S;A 237 S;E 240 K		2bee	16		R 164 S;A 237 S;E 240 K
R 164 S;I 173 V;E 240 K;D 254 H		2bee	32		R 164 S;I 173 V;E 240 K;D 254 H
R 164 S;E 168 K;I 173 T;A 237 S;E 240 K		2bee	32		R 164 S;E 168 K;I 173 T;A 237 S;E 240 K
R 164 S;P 167 T;M 182 T;E 240 K		2bee	32		R 164 S;P 167 T;M 182 T;E 240 K
R 164 S;P 167 T;M 182 T;E 240 K;G 267 M		2bee	64		R 164 S;P 167 T;M 182 T;E 240 K;G 267 M
P 145 Q;T 149 A;A 172 V;N 175 D;D 179 G;M 182 T;L 201 I;A 237 T;T 265 M;T 271 I		2bee	64		P 145 Q;T 149 A;A 172 V;N 175 D;D 179 G;M 182 T;L 201 I;A 237 T;T 265 M;T 271 I
E 104 K;T 114 M;T 188 R;G 238 S;T 265 M		2bee	64		E 104 K;T 114 M;T 188 R;G 238 S;T 265 M
E 104 K;S 124 G;G 238 S;T 265 M		2bee	64		E 104 K;S 124 G;G 238 S;T 265 M
E 104 K;R 164 H;I 173 V;M 182 T;G 238 S;G 267 R		2bee	32		E 104 K;R 164 H;I 173 V;M 182 T;G 238 S;G 267 R
E 104 K;R 164 N;I 173 V		2bee	32		E 104 K;R 164 N;I 173 V
E 104 K;G 238 S;T 265 M		2bee	256		E 104 K;G 238 S;T 265 M
TEM-15		2bee	10	6	E 104 K;G 238 S
E 104 K;M 182 T;G 238 S;T 266 A		2bee	512		E 104 K;M 182 T;G 238 S;T 266 A
TEM-52		2bee	32	6	E 104 K;M 182 T;G 238 S
E 104 K;H 153 L;M 182 T;G 238 S		2bee	256		E 104 K;H 153 L;M 182 T;G 238 S
A 42 G;G 238 S		2bee	16		A 42 G;G 238 S
A 42 G;E 104 K;G 238 S;R 241 H		2bee	128		A 42 G;E 104 K;G 238 S;R 241 H
G 238 S;E 104 K;A 42 G		2bee	64		G 238 S;E 104 K;A 42 G
A 42 G;E 104 K;M 182 T;G 238 S;R 241 H		2bee	256		A 42 G;E 104 K;M 182 T;G 238 S;R 241 H
A 42 G;E 104 K;M 182 T;G 238 S		2bee	256		A 42 G;E 104 K;M 182 T;G 238 S
A 42 G;G 92 S;E 104 K;G 238 S		2bee	128		A 42 G;G 92 S;E 104 K;G 238 S
A 42 G;G 92 S;E 104 K;M 182 T;G 238 S		2bee	128		A 42 G;G 92 S;E 104 K;M 182 T;G 238 S
A 42 G;G 92 S;E 104 K;M 182 T;G 238 S;R 241 H		2bee	256		A 42 G;G 92 S;E 104 K;M 182 T;G 238 S;R 241 H
Q 6 R;E 104 K;G 238 S;D 254 G;T 265 M		2bee	512		Q 6 R;E 104 K;G 238 S;D 254 G;T 265 M
TEM-89	CMT-3	2ber		6.28	Q 39 K;E 104 K;S 130 G;G 238 S
TEM-121	CMT-4	2ber			Q 39 K;E 104 K;R 164 S;A 237 T;E 240 K;R 244 S
TEM-158	CMT-9	2ber			M 69 L;R 164 S;N 276 D
TEM-154	CMT-type	2ber		5.3	M 69 L;R 164 S
TEM-109	CMT-5	2ber		6	M 69 L;E 104 K;R 164 H
TEM-50	CMT-1	2ber		5.6	M 69 L;E 104 K;G 238 S;N 276 D
TEM-68	CMT-2	2ber		5.7	G 238 S;E 240 K;T 265 M;R 275 L
TEM-151	CMT-type	2ber		5.3	M 69 V;R 164 H;N 276 D;A 284 G
TEM-152	CMT-type	2ber		5.7	M 69 V;R 164 H;E 240 K;N 276 D
TEM-125	CMT-type	2ber		5.2	F 16 L;M 69 L;R 164 S;W 165 R;N 276 D
TEM-159		2br		5.4	L 21 F;M 69 I;M 182 T
TEM-73	IRT-18	2br		5.2	L 21 F;R 244 C;T 265 M
TEM-74	IRT-19	2br		5.2	L 21 F;R 244 S;T 265 M
TEM-67		2br		5.2	L 21 I;Q 39 K;R 244 C
TEM-59	IRT-17	2br		5.6	Q 39 K;S 130 G
TEM-65	IRT-16	2br		5.4	Q 39 K;R 244 C
TEM-44	IRT2-2	2br		5.4	Q 39 K;R 244 S
TEM-160		2br		5.6	Q 39 K;M 69 V
TEM-80	IRT-24	2br		5.2	M 69 L;I 127 V;N 276 D
TEM-37	IRT-8	2br		5.2	M 69 I;N 276 D
TEM-40	IRT-167	2br		5.4	M 69 I
TEM-32	IRT-3	2br		5.4	M 69 I;M 182 T
TEM-83		2br			M 69 L;W 165 C;R 275 Q
TEM-39	IRT-10	2br		5.4	M 69 L;W 165 R;N 276 D
TEM-45	IRT-14	2br		5.2	M 69 L;R 275 Q
TEM-35	IRT-4	2br		5.2	M 69 L;N 276 D
TEM-33	IRT-5	2br		5.4	M 69 L
TEM-77	IRT-21	2br			M 69 L;R 244 S
TEM-81		2br			M 69 L;I 127 V
TEM-76	IRT-20	2br			S 130 G
TEM-31	IRT-1	2br		5.2	R 244 C
TEM-79		2br			R 244 G
TEM-51	IRT-15	2br		5.2	R 244 H
TEM-54		2br			R 244 L
TEM-103	IRT-28	2br		5.2	R 275 L
TEM-122		2br		5.25	R 275 Q
TEM-84		2br			N 276 D
TEM-58		2br		5.2	R 244 S;V 262 I
TEM-30	IRT-2	2br		5.2	R 244 S
TEM-145		2br			L 221 M;R 244 H
TEM-78	IRT-22	2br			M 69 V;W 165 R;N 276 D
TEM-38	IRT-9	2br		5.2	M 69 V;R 275 L
TEM-82		2br			M 69 V;R 275 Q
TEM-36	IRT-7	2br		5.2	M 69 V;N 276 D
TEM-34	IRT-6	2br		5.4	M 69 V
		tipo	count
		2b	26
		2br	36
		2be	82
		2ber	10
		2bee	28
