# Supplementary material for: How Structural and Physicochemical Determinants Shape Sequence Constraints in a Functional Enzyme
Source: PLoS One. 2015 Feb 23;10(2):e0118684. doi: 10.1371/journal.pone.0118684 (PMC4338278; doi:10.1371/journal.pone.0118684)
Supplement: S3 Table — List of TEM-1 residues showing the best descriptor accounting for each ΔΔGstat distribution (labeled “1”), the second-best descriptor (“2”) and good correlations with ΔΔGFoldX. (XLSX) [file pone.0118684.s008.xlsx]

## Sheet: tabla-SI
93	34	20	Number found:	25	8	16	2	7	1	5	6	2	6	5	2	1	6	6	9	6	7	3	6	1
						Hydro-	Isoelec.	n O ats	n S ats	n N ats	Steric	n H-	Vol /	Vol /	Vol /	Steric h. x		P(helix)+	log(Solub) x	Hydrophob. X	Vol /		Steric hind.	P(helix) x
			ResidNr	FoldX	Vol	phob.	Point	sidech.	sidech.	sidech.	hindr.	bonds	log(solub)	P(helix)	P(sheet)	Flexibility	Flexib.	P(sheet)	Hydrophob.	Flexibility	(P(helix)+P(sheet))	P(sheet)	/ P(sheet)	Flexibility	k
1			26			1																			6.17	6.17
			27																						6.76	#VALUE!
			28																						9.48	#VALUE!
			29																						2.38	#VALUE!
1		1	30	X																					5.69	5.69
1			31											1											3.2	3.2
			32																						2.66	#VALUE!
			33																						1.94	#VALUE!
			34																						5.52	#VALUE!
1	1		35			1													2						11.54	11.54
1			36																		1				2.62	2.62
			37																						1.15	#VALUE!
			38																						1.45	#VALUE!
			39																						1.5	#VALUE!
			40																						2.04	#VALUE!
1	1		41		1													2							2.71	2.71
			42																						3.2	#VALUE!
1			43				1																		6.25	6.25
			44																						5.81	#VALUE!
1	1		45								1												2		1.81	1.81
1		1	46	X																					1.63	1.63
			47																						5.63	#VALUE!
			48																						11.63	#VALUE!
1		1	49	X																					4.5	4.5
1			50					1																	3.03	3.03
1			51			1																			5.33	5.33
			52																						6.31	#VALUE!
			53																						3.97	#VALUE!
1			54														1								3.69	3.69
			55																						11.79	#VALUE!
1	1		56								1							2							8.45	8.45
1	1		57		1						2														8.76	8.76
1	1		58			1													2						4.31	4.31
			59																						13.67	#VALUE!
			60																						5.39	#VALUE!
1			61							1															3.26	3.26
			62																						12.2	#VALUE!
			63																						11.52	#VALUE!
1			64					1																	2.54	2.54
1			65							1															2.18	2.18
			66																						1.2	#VALUE!
			67																						3.79	#VALUE!
			68																						9	#VALUE!
			69																						4.07	#VALUE!
1			70														1								4.19	4.19
			71																						2.44	#VALUE!
			72																						1.09	#VALUE!
			73																						1.39	#VALUE!
			74																						1.95	#VALUE!
1		1	75	X																					7.4	7.4
1		1	76	X																					3.71	3.71
1	1	0	77	X											1						2				4.39	4.39
1	1		78		1																		2		2.83	2.83
			79																						9.02	#VALUE!
1		1	80	X																					3.86	3.86
			81																						1.92	#VALUE!
			82																						13.71	#VALUE!
			83																						8.2	#VALUE!
			84																						2.21	#VALUE!
1			85					1																	1.22	1.22
1			86											1											5.6	5.6
1	1	0	87	X		1																2			4.03	4.03
			88																						12.33	#VALUE!
			89																						3.52	#VALUE!
			90																						5.44	#VALUE!
			91																						5.96	#VALUE!
1			92																	1					5.57	5.57
1	1		93							2			1												1.09	1.09
			94																						2.5	#VALUE!
			95																						2.53	#VALUE!
			96																						1.36	#VALUE!
1	1	0	97	X															1						1.94	1.94
1	1		98					1												2					3.3	3.3
1			99																	1					7.37	7.37
1			100																	1					12.41	12.41
			101																						3.72	#VALUE!
1		1	102	X																					4.05	4.05
			103																						8.53	#VALUE!
			104																						3.17	#VALUE!
			105																						2.69	#VALUE!
			106																						1.6	#VALUE!
			107																						1.18	#VALUE!
			108																						3.85	#VALUE!
			109																						1.38	#VALUE!
1	1		110			1								2											5.66	5.66
			111																						4.92	#VALUE!
			112																						2.51	#VALUE!
			113																						11.78	#VALUE!
			114																						12.14	#VALUE!
			115																						8.65	#VALUE!
1	1		116		1												2								1.12	1.12
1		1	117	X																					1.78	1.78
			118																						2.46	#VALUE!
			119																						2.75	#VALUE!
1			120			1																			6.48	6.48
1			121					1																	1.52	1.52
			122																						1.69	#VALUE!
1	1		123						1							2									1.23	1.23
1	1		124			1														2					15.39	15.39
			125																						2.5	#VALUE!
			126																						2.11	#VALUE!
1		1	127	X																					4.45	4.45
1	1		128		1																2				6.24	6.24
			129																						5.88	#VALUE!
			130																						1.44	#VALUE!
			131																						1.17	#VALUE!
			132																						1.17	#VALUE!
1	1		133		1																2				3.92	3.92
			134																						1.2	#VALUE!
			135																						2.64	#VALUE!
			136																						1.82	#VALUE!
			137																						7.22	#VALUE!
			138																						5.43	#VALUE!
			139																						3.11	#VALUE!
1			140			1																			15.46	15.46
			141																						10.53	#VALUE!
1		1	142	X																					3.47	3.47
			143																						2.92	#VALUE!
1	1		144														2	1							1.43	1.43
			145																						1.64	#VALUE!
			146																						14.52	#VALUE!
1			147			1																			10.69	10.69
1		1	148	X																					2.66	2.66
			149																						2.93	#VALUE!
			150																						14.4	#VALUE!
1	1	0	151	X	1													2							9.04	9.04
			152																						3.32	#VALUE!
			153																						5.93	#VALUE!
			154																						14.91	#VALUE!
			155																						9.47	#VALUE!
			156																						1.97	#VALUE!
			157																						1.06	#VALUE!
			158																						12.92	#VALUE!
			158																							#VALUE!
			159																						14.97	#VALUE!
			160																						1.93	#VALUE!
			161																						5.77	#VALUE!
			162																						5.8	#VALUE!
1			163					1																	2.83	2.83
			164																						1.72	#VALUE!
1			165																1						2.41	2.41
			166																						1.88	#VALUE!
			167																						3.69	#VALUE!
			168																						3.62	#VALUE!
			169																						5.14	#VALUE!
1	1		170			1														2					3.84	3.84
			171																						12.33	#VALUE!
			172																						8.92	#VALUE!
			173																						11.43	#VALUE!
			174																						2.92	#VALUE!
			175																						2.49	#VALUE!
			176																						1.2	#VALUE!
			177																						12.85	#VALUE!
			178																						7.14	#VALUE!
			179																						1.34	#VALUE!
			180																						2.1	#VALUE!
1			181																		1				2.69	2.69
			182																						11.77	#VALUE!
			183																						1.19	#VALUE!
			184																						15.75	#VALUE!
			185																						12.3	#VALUE!
			186																						1.64	#VALUE!
1			187		1																				2.8	2.8
			188																						16.63	#VALUE!
			189																						4.33	#VALUE!
1		1	190	X																					3.92	3.92
			191																						9.89	#VALUE!
1			192			1																			9.37	9.37
1		1	193	X																					2.81	2.81
1		1	194	X																					4.93	4.93
			195																						15.94	#VALUE!
			196																						2.19	#VALUE!
			197																						2.3	#VALUE!
			198																						2.88	#VALUE!
			199																						5.45	#VALUE!
			200																						3.22	#VALUE!
1	1		201			1													2						15.65	15.65
1	1		202			1													2						16.11	16.11
			203																						5.67	#VALUE!
1	1		204									2	1												1.86	1.86
1	1		205			1						2													8.36	8.36
			206																						10.93	#VALUE!
			207																						1.68	#VALUE!
			208																						13.75	#VALUE!
			209																						13.81	#VALUE!
			210																						1.1	#VALUE!
			211																						2.38	#VALUE!
			212																						8.95	#VALUE!
			213																						8.28	#VALUE!
			214																						1.27	#VALUE!
			215																						9.99	#VALUE!
			216																						1.52	#VALUE!
1			217																		1				1.84	1.84
			218																						9.91	#VALUE!
			219																						11.82	#VALUE!
			220																						1.23	#VALUE!
			221																						2.05	#VALUE!
1	1		222							2			1												1.25	1.25
			223																						2.48	#VALUE!
			224																						5.77	#VALUE!
1		1	225	X																					4.04	4.04
1		1	226	X																					1.96	1.96
1			227																1						9.41	9.41
1			228															1							5.89	5.89
			229																						1.49	#VALUE!
			230																						4.67	#VALUE!
1		1	231	X																					3.36	3.36
			232																						1	#VALUE!
			233																						1	#VALUE!
			234																						1	#VALUE!
			235																						2.86	#VALUE!
			236																						2.62	#VALUE!
			237																						2.21	#VALUE!
1	1		238														1						2		1.69	1.69
			240																						1.71	#VALUE!
1			241										1												2.04	2.04
1			242																				1		1.05	1.05
1			243																					1	2.28	2.28
1	1		244							2			1												1.09	1.09
1			245																				1		2.31	2.31
			246																						2.71	#VALUE!
			247																						3.94	#VALUE!
			248																						1.16	#VALUE!
			249																						3.57	#VALUE!
			250																						1.7	#VALUE!
			251																						2.81	#VALUE!
			252																						3.6	#VALUE!
			254																						1.57	#VALUE!
			255																						7.79	#VALUE!
			256																						12.25	#VALUE!
1			257																1						5.6	5.6
			258																						5.57	#VALUE!
1	1		259				1						2												1.57	1.57
1			260								1														2.39	2.39
			261																						1.62	#VALUE!
1	1		262												2						1				3.2	3.2
1		1	263	X																					2.31	2.31
1		1	264	X																					1.65	1.65
			265																						5.21	#VALUE!
			266																						10.24	#VALUE!
1	1		267								1											2			5.98	5.98
			268																						2.58	#VALUE!
1			269																1						12.36	12.36
			270																						6.12	#VALUE!
			271																						2.89	#VALUE!
			272																						3.03	#VALUE!
1			273					1																	4.07	4.07
			274																						8.16	#VALUE!
			275																						7.08	#VALUE!
			276																						1.83	#VALUE!
1		1	277	X																					6.8	6.8
1	1	0	278	X														1							6.72	6.72
			279																						1.79	#VALUE!
			280																						2.63	#VALUE!
1			281											1											13.97	13.97
			282																						1.32	#VALUE!
1	1		283														1						2		1.24	1.24
1			284											1											11.25	11.25
			285																						7.1	#VALUE!
			286																						7.87	#VALUE!
1			287								1														6.85	6.85
1	1		288			1																2			6.95	6.95
			289																						5.32	#VALUE!
			290																						1.07	#VALUE!
