# Supplementary material for: How Structural and Physicochemical Determinants Shape Sequence Constraints in a Functional Enzyme
Source: PLoS One. 2015 Feb 23;10(2):e0118684. doi: 10.1371/journal.pone.0118684 (PMC4338278; doi:10.1371/journal.pone.0118684)
Supplement: S4 Table — Interactive spreadsheet with which the ΔΔGstat values can be compared against ΔΔGFoldX predictions. Clicking “up” and “down” moves through the protein sequence. This file is compatible with Microsoft Excel version 2010 and up (active content must be enabled), but not with Excel for Mac OS. (XLSM) [file pone.0118684.s009.xlsm]

## Sheet: foldx
		http://mathbio.nimr.mrc.ac.uk/wiki/POPS				1.23894	0.759036	0.628788		8	16	2	7	1	5	6	2	6	5	2	1	6	6	9	6	7	3	6	1						n	A	C	D	E	F	G	H	I	K	L	M	N	P	Q
Res-Chain	ResidNr	Phob/A^2	Phil/A^2	Total/A^2	%SASA	N(overl)	Surf/A^2		ResidNr	Volume	Hydrophobicity	Isoelectric point	nOats in side chain	nSats in side chain	nNats in side chain	Steric hindrance	nH-bonds	Vol / log(solub)	Vol / P(helix)	Vol / P(sheet)	Steric hindrance x Flexibility	Flexibility	P(helix)+P(sheet)	log(Solub) x Hydrophobicity	Hydrophobicity x Flex.	V / (P(helix)+P(sheet))	P(sheet)	Steric hindrance / P(sheet)	P(helix) x Flex.	Correlation found	Correlation found				26	0.21	0.8	0.41	0.79	0.34	0.84	-0.02	1.04	0.66	1.11	0.61	0.47	0.05	1.3
HISA	26	38.97	28.04	67.01	0.37	694	182.4	36.7379	26		105																			105	0				27	1.25	1.7	1.15	0.5	0.59	1.6	1.89	0.99	0.93	0.82	0.93	1.54	0	1
PROA	27	73.23	4.39	77.62	0.47	421	165.4	46.9287	27																					0	0				28	0.42	1.2	-0.65	0.05	0.97	0.99	0.7	0.83	0.97	0.3	0.52	0.55	-0.21	0.03
GLUA	28	25.92	63.07	88.98	0.44	515	201.4	44.1807	28																					0	0				29	0.92	0.78	2.56	3.57	11.77	2.23	5.83	-1.58	0.21	0.98	-0.67	0.8	1	2.02
THRA	29	9.89	6	15.89	0.1	701	152.6	10.4128	29																					0	0				30	1.81	1.9	2.14	1.24	3.84	2.05	3.82	0.04	0.7	0.01	-0.97	1.68	1.62	1.15
LEUA	30	24.39	2.76	27.15	0.17	641	157.1	17.282	30																					0	0				31	-0.17	0.08	-0.22	-0.55	-0.04	0.58	-0.12	-0.23	-0.44	-0.62	-0.62	0.14	-0.84	-0.71
VALA	31	66.01	3.37	69.38	0.45	404	152.9	45.3761	31										105											105	0				32	0.62	0.82	1.2	0.96	0.34	1.77	1.08	-0.11	0	-0.54	-1.34	1.4	1.34	0.23
LYSA	32	17.34	8.11	25.45	0.11	777	229.7	11.0797	32																					0	0				33	2.54	2.35	3.65	3.34	5.03	4.6	4.88	-1.14	2.68	-0.56	-0.5	1.71	3.36	2.92
VALA	33	9.67	1.76	11.43	0.07	671	152.9	7.47547	33																					0	0				34	0.53	0.83	1.09	0.22	0.44	1.38	1.11	-0.18	0	-0.27	-0.59	0.15	2.48	0.34
LYSA	34	65.38	34.32	99.7	0.43	562	229.7	43.4044	34																					0	0				35	-0.63	0.1	0	-0.42	-0.65	0.32	0.02	-0.71	-0.43	-0.74	-0.8	-0.42	1.05	-0.39
ASPA	35	10.46	32.24	42.7	0.29	549	148.7	28.7155	35		105													115						105	115				36	0	0.49	3.4	2.44	2.93	2	7.09	-1.92	-0.28	-1.03	-2.97	2.33	2.27	1.5
ALAA	36	8.38	2.09	10.47	0.07	478	144.3	7.25572	36																	105				105	0				37	2.19	2.57	3.83	0	4.78	3.66	4.56	1.95	3.17	0.71	1.66	3.87	3.53	2.38
GLUA	37	6.52	14.36	20.88	0.1	781	201.4	10.3674	37																					0	0				38	-0.71	0.02	0	-0.47	-0.89	-0.09	-0.19	-0.84	-0.8	-1.04	-0.86	-0.14	1.86	-1.02
ASPA	38	17.4	44.9	62.3	0.42	381	148.7	41.8964	38																					0	0				39	0.13	0.94	1.36	0.58	-2.2	1.19	0.49	-0.04	0.04	-0.4	-0.75	0.41	2.75	0
GLNA	39	19.34	55.91	75.25	0.36	448	208	36.1779	39																					0	0				40	2.58	2.05	3.77	3.04	4.03	3.33	2.4	0.37	2.1	-0.02	-0.01	1.82	6.58	1.73
LEUA	40	20.33	6.12	26.45	0.17	627	157.1	16.8364	40																					0	0				41	2.78	2.62	3.47	3.31	2.34	0	0.08	4.26	1.01	2.85	2.82	1.74	6.87	1.95
GLYA	41	24.13	18.54	42.66	0.35	209	121.2	35.198	41	105													115							105	115				42	0	-0.71	4.77	5.08	6.14	0.67	9.9	3.05	4.44	1.43	0.97	2.75	7.54	4.5
ALAA	42	11.36	5.84	17.2	0.12	368	144.3	11.9196	42																					0	0				43	0.03	0.23	0.63	-0.44	-0.07	1.27	0.52	-0.7	-0.28	-0.45	-0.58	0.85	-0.37	-0.34
ARGA	43	19.72	26.86	46.58	0.17	850	274.9	16.9443	43			105																		105	0				44	2.92	2.22	4.13	3.4	-1.14	4.29	2.9	-0.51	2.61	-1.02	-0.62	3.08	6.24	2.22
VALA	44	15.31	2.34	17.65	0.12	612	152.9	11.5435	44																					0	0				45	-0.29	0.52	4	7.64	22.91	0	32.58	6.71	8.84	6.04	2.57	5.72	11.27	5.18
GLYA	45	5.65	4.24	9.89	0.08	438	121.2	8.16007	45							105												115		105	115				46	5.37	4.56	7.09	6.43	0.84	6.79	3.61	2.53	4.26	2.56	1.72	5.66	7.14	4.23
TYRA	46	15.73	7.65	23.38	0.11	1210	205.5	11.3771	46																					0	0				47	3.3	3.01	5.2	4.63	6.74	4.7	4.23	-0.01	4.03	-0.11	0.01	3.21	4.56	2.36
ILEA	47	13.89	2.04	15.93	0.09	818	170.6	9.33763	47																					0	0				48	1.78	0.47	0.58	0.03	-0.21	2.47	-0.21	-0.69	0.79	-1.98	-1.81	0.71	4	-0.01
GLUA	48	8.46	15.02	23.48	0.12	852	201.4	11.6584	48																					0	0				49	3.67	2.99	4.81	4.26	2.61	5.33	2.65	0.28	2.2	0	0.68	3.47	6.01	2.43
LEUA	49	15.37	2.88	18.25	0.12	848	157.1	11.6168	49																					0	0				50	2.57	3.24	-0.21	-0.59	2.15	3.57	2.39	2.06	2.17	1.63	2.09	2.52	6.55	2.84
ASPA	50	5.29	17.11	22.4	0.15	765	148.7	15.0639	50				105																	105	0				51	2.88	2.91	3.8	2.8	0.26	3.98	2.53	0.82	2.64	0	-0.26	3.55	7.95	2.65
LEUA	51	50.62	90.68	141.3	0.9	1044	157.1	89.9427	51		105																			105	0				52	-0.54	0.22	-0.16	-0.54	-1.1	-0.04	-0.1	-0.83	-0.9	-0.69	-0.94	0.01	-0.69	-0.79
SERA	52	20.77	22.9	43.67	0.3	326	145.2	30.0758	52																					0	0				53	1.84	1.38	1.86	1.42	-0.5	1.96	0.11	2.49	1.17	0.85	1.48	0.34	1.91	1.3
GLYA	53	11.96	12.59	24.55	0.2	232	121.2	20.2558	53																					0	0				54	2.84	2.97	3.1	2.35	3.28	0	3.07	4.81	2.52	1.1	2.02	2.07	6.87	1.9
LYSA	54	65.45	19.22	84.67	0.37	467	229.7	36.8611	54													105								105	0				55	0.17	0.75	0.73	0.27	-0.29	0.89	0.45	0.18	-0.06	-0.13	-0.22	0.46	3.9	0.27
ILEA	55	74.5	9.98	84.48	0.5	443	170.6	49.5193	55																					0	0				56	1.98	1.22	1.77	1.2	-0.1	2.66	0.8	0	0.4	-0.38	0.25	0.71	1.67	0.7
LEUA	56	23.43	7.06	30.49	0.19	485	157.1	19.408	56							105							115							105	115				57	1.89	1.85	2.31	1.61	1.28	2.81	2.1	0.9	1.4	-0.01	0.36	2.34	3.5	1.45
	57	15.835	11.475	27.305	0.155	511	179.25	15.2329	57	105						115														105	115				58	-0.64	-0.62	0.9	-0.02	0.83	0.19	-0.16	-1.43	-0.71	-2.53	-2.08	0.25	1.98	-0.65
GLUA	58	8.24	15.89	24.12	0.12	537	201.4	11.9762	58		105													115						105	115				59	0.07	0.06	1.1	0.56	-0.98	1.05	-0.13	1.68	-0.79	-1.08	-1.76	0.49	0.61	-0.2
SERA	59	12.77	22.66	35.43	0.24	377	145.2	24.4008	59																					0	0				60	2.81	2.1	3.47	3.04	-0.01	4.43	0.51	2.13	2.35	0.21	0.6	1.77	5.4	2.61
PHEA	60	30.05	2.55	32.6	0.19	744	171.3	19.0309	60																					0	0				61	2.65	2.17	2.73	2.16	0.32	2.8	0.99	3.24	1.41	0.81	0.69	0.08	5.82	1.45
ARGA	61	9.01	42.23	51.24	0.19	740	274.9	18.6395	61						105															105	0				62	1.56	2.32	2.79	1.56	2.48	3.08	2.27	3.04	0.99	0.6	0.15	2.71	0	1.66
PROA	62	32.38	2.82	35.2	0.21	518	165.4	21.2817	62																					0	0				63	0.48	0.16	0.37	0	-1.06	0.91	-0.32	0.02	-0.42	-0.66	-0.85	0.13	2.1	0.02
GLUA	63	33.9	77.11	111.01	0.55	434	201.4	55.1192	63																					0	0				64	0.54	0.42	0.18	0	-0.18	0.78	0.68	0.33	0.5	-0.11	0.08	0.9	1.46	-0.06
GLUA	64	17.12	21.99	39.11	0.19	558	201.4	19.4191	64				105																	105	0				65	3.09	3.32	3.75	2.6	1.23	4.05	3.25	2.61	1.77	1.32	1.07	3.21	2.65	2.36
ARGA	65	18.65	29.3	47.94	0.17	863	274.9	17.4391	65						105															105	0				66	3.42	3.41	4.54	3.83	0	3.64	3.22	1.58	2.13	1.27	1.39	3.6	5.39	3.82
PHEA	66	9.75	2.99	12.74	0.07	1085	171.3	7.43724	66																					0	0				67	2.34	2.14	2.71	1.64	0.61	3.21	3.34	0.46	1.54	0.43	0.8	1.33	0	3.11
PROA	67	25.76	3.87	29.63	0.18	652	165.4	17.9141	67																					0	0				68	2.85	2.87	4.67	3.9	6.2	4.15	7.62	0.59	2.06	0	-0.02	4.09	4.27	2.7
META	68	13.78	3.72	17.5	0.08	849	228.7	7.65195	68																					0	0				69	1.96	2.07	2.6	3.06	3	0.54	3.98	2.69	3.46	0.48	0	1.08	4.9	3.16
META	69	9.63	4.94	14.58	0.06	832	228.7	6.37516	69																					0	0				70	-0.47	-0.09	0.09	-2.32	-1.49	0.15	1.02	0.2	-1.17	-0.95	-0.19	0.6	-1.58	-0.56
SERA	70	5.64	6.35	11.98	0.08	624	145.2	8.25069	70													105								105	0				71	1.7	1.33	3.4	2.7	11.54	3.54	5.83	0.6	6.42	-0.66	2.03	3.06	1.03	4.34
THRA	71	6.58	6.27	12.85	0.08	697	152.6	8.42071	71																					0	0				72	4.74	4.52	6.04	5.43	0	6.33	2.59	1.4	4.18	1.45	1.51	5.16	7.78	4.38
PHEA	72	15.81	1.87	17.69	0.1	1020	171.3	10.3269	72																					0	0				73	1.06	1.61	2.71	3.28	3.19	3.16	3.07	0.09	-0.19	-0.13	-0.41	1.68	4.81	2
LYSA	73	8.06	5.26	13.32	0.06	872	229.7	5.79887	73																					0	0				74	2.22	2.21	3.99	3.39	-1.02	3.94	1.67	-1.51	2.82	-0.74	-1.62	2.77	0.06	2.68
VALA	74	22.43	2.86	25.29	0.17	591	152.9	16.5402	74																					0	0				75	3.32	3.55	4.57	3.92	0.81	5.12	2.82	1.26	2.98	0.04	0.03	3.88	2.59	3.11
LEUA	75	26.05	3.2	29.25	0.19	638	157.1	18.6187	75																					0	0				76	4.38	4.33	5.7	5.08	7.22	6.13	4.24	1.57	3.56	-0.03	0.08	4.72	8	3.43
LEUA	76	11.87	2.57	14.44	0.09	707	157.1	9.1916	76																					0	0				77	3.99	0.12	5.85	9.69	5.16	5.72	7.62	2.67	7.74	4.42	6.47	5.19	7.31	5.81
CYSA	77	8.96	2.5	11.46	0.08	533	144.9	7.9089	77											105						115				105	115				78	-2.19	-0.36	2.31	0.86	0.09	0	2.41	-2.61	2.52	-1.23	1.97	0.61	1.6	-0.04
GLYA	78	7.32	3.84	11.16	0.09	361	121.2	9.20792	78	105																		115		105	115				79	0	0.35	1.1	0.69	-1.35	2.12	-0.32	-1.69	-1.04	-1.52	-1.89	-0.22	5.79	0.41
ALAA	79	9.91	2.48	12.39	0.09	445	144.3	8.58628	79																					0	0				80	2.55	2.34	3.42	1.8	2.69	4.08	0.96	-1.13	0.88	-0.94	-0.67	2.19	4.51	0.73
VALA	80	16.69	1.86	18.56	0.12	639	152.9	12.1387	80																					0	0				81	3.1	3.21	4.84	4	2.28	4.5	2.25	1.54	2.15	0.03	-0.21	2.65	6.18	2.31
LEUA	81	14.71	2.03	16.74	0.11	738	157.1	10.6556	81																					0	0				82	-0.11	0.34	0.9	-0.1	-0.81	1.12	0.19	-0.26	-0.83	-1.45	-1.14	0.52	1.76	-0.38
SERA	82	12.01	9.44	21.45	0.15	479	145.2	14.7727	82																					0	0				83	0.63	1.21	2.09	1.34	0	1.88	0.97	-0.02	0.11	-0.42	-0.79	1.45	2.38	0.59
ARGA	83	11.62	27.39	39.01	0.14	886	274.9	14.1906	83																					0	0				84	2.6	2.64	4.88	3.63	1.79	3.82	3.14	-0.03	1.6	-0.44	0.66	3.08	5.36	2.38
VALA	84	20.92	5.11	26.03	0.17	566	152.9	17.0242	84																					0	0				85	1.74	1.93	0	2.68	2.06	2.85	2.81	0.39	1.89	2.13	1.33	1.83	4.16	1.57
ASPA	85	13.77	31.42	45.19	0.3	457	148.7	30.39	85				105																	105	0				86	0	0.33	0.77	0.48	-0.52	-0.12	-1.04	0.72	-0.74	-0.66	-0.62	-0.64	1.84	-0.25
ALAA	86	29.15	18.71	47.86	0.33	235	144.3	33.167	86										105											105	0				87	2.54	2.93	3.04	2.8	2.36	0	1.6	3.64	1.7	2.46	2.48	2.3	5.7	2.21
GLYA	87	23.85	26.63	50.48	0.42	186	121.2	41.6502	87		105																115			105	115				88	0.61	0.42	0.54	0.21	-0.07	0.99	0.53	0.74	-0.47	-0.24	-0.36	0.4	3.3	0
GLNA	88	30.34	69.23	99.57	0.48	370	208	47.8702	88																					0	0				89	1.43	0.34	0.13	0	-1.32	2.24	1.91	1.52	0.38	-0.79	-0.84	0.4	5.72	0.55
GLUA	89	9.22	14.58	23.8	0.12	601	201.4	11.8173	89																					0	0				90	0.63	0.82	0.43	0.01	0.09	1.24	0.74	0.03	-0.02	0.27	0.43	0.93	0.67	0
GLNA	90	42.9	86.89	129.79	0.62	459	208	62.399	90																					0	0				91	1.98	2.16	2.43	1.86	0.15	2.86	1.5	1.49	1.38	0.04	-0.42	2.18	0.08	1.51
LEUA	91	32.02	3.15	35.17	0.22	591	157.1	22.387	91																					0	0				92	-0.15	-0.01	-0.36	-0.25	-0.47	0	0.05	-0.01	-0.23	-0.52	-0.79	-0.23	-0.67	-0.15
GLYA	92	23.97	18.59	42.56	0.35	243	121.2	35.1155	92																105					105	0				93	0.31	1.06	1.05	0.55	0.01	0.89	1.25	0.3	0.21	0.15	-0.09	0.63	3.69	0.78
ARGA	93	38.39	42.95	81.33	0.3	635	274.9	29.5853	93						115			105												105	115				94	-0.03	0.16	0.14	0.34	-0.69	0.97	0.76	-0.08	-0.28	-1.09	-0.55	0.85	-0.33	0.98
ARGA	94	20.89	68.53	89.42	0.33	719	274.9	32.5282	94																					0	0				95	2.44	2.1	3.1	2.8	0.79	3.41	2.69	0	1.67	0.23	0.32	2.91	4.2	2.56
ILEA	95	25.22	2.68	27.9	0.16	678	170.6	16.354	95																					0	0				96	-0.39	-0.33	-0.1	-0.46	-0.7	-0.33	-0.07	-0.55	-0.46	-0.86	-0.33	-0.15	-0.65	-0.46
HISA	96	62.53	40.41	102.94	0.56	487	182.4	56.4364	96																					0	0				97	4.4	3.86	6.5	5.99	0.7	4.99	3.98	3.68	3.98	2.19	1.68	5.04	4.85	4.56
TYRA	97	19.21	13.96	33.17	0.16	1062	205.5	16.1411	97															105						105	0				98	-0.05	0.23	0.24	0.44	-0.06	0.31	0.52	0.47	-0.37	0.59	0.6	-0.24	1.71	-0.02
SERA	98	26.94	11.87	38.82	0.27	418	145.2	26.7355	98				105												115					105	115				99	0.15	0.48	0.44	0.08	-0.58	0.63	0.31	0.12	-0.23	-0.81	-0.29	0.37	-1.41	-0.01
GLNA	99	48.23	102.62	150.85	0.73	423	208	72.524	99																105					105	0				100	-0.29	0.05	0.06	-0.11	-0.11	-0.03	0.22	-0.07	-0.64	-0.2	-0.22	0	-0.54	-0.8
ASNA	100	29.24	89.25	118.49	0.76	316	155.1	76.3959	100																105					105	0				101	0.8	-0.02	0.03	0.54	-0.95	1.54	0.43	-0.17	0.28	-0.3	-0.34	0.37	2.89	0.32
ASPA	101	10.81	30.72	41.53	0.28	479	148.7	27.9287	101																					0	0				102	2.77	2.67	2.61	3.66	2.4	3.38	2.3	0.69	2.02	-0.02	0.01	2.49	4.76	2.33
LEUA	102	24.35	15.26	39.61	0.25	536	157.1	25.2132	102																					0	0				103	1.95	1.21	1.33	1.38	0.77	2.41	1.65	0.5	1.16	0.96	1.47	1.54	2.16	1.09
VALA	103	28.35	6.74	35.1	0.23	529	152.9	22.9562	103																					0	0				104	0.56	0.64	0.39	0	0.08	1.31	0.69	-0.17	-0.13	-0.25	0.25	0.95	-1.06	0.26
GLUA	104	56.74	73.44	130.18	0.65	401	201.4	64.6375	104																					0	0				105	2.43	2.18	1.99	1.76	0.97	2.53	2.13	2.55	2.13	2.29	1.18	1.48	5.23	1.5
TYRA	105	55.88	16.91	72.79	0.35	840	205.5	35.4209	105																					0	0				106	-1.42	-1.05	2.31	3.87	1.67	0.29	-0.24	0.77	3.64	1.67	3.69	0.36	-0.84	1.26
SERA	106	5.09	5.41	10.5	0.07	551	145.2	7.2314	106																					0	0				107	3.21	3.15	3.91	3.29	3.02	4.02	3.74	2.39	2.87	2.55	2.57	3.75	0	2.77
PROA	107	27.81	5.9	33.71	0.2	526	165.4	20.3809	107																					0	0				108	1.32	1.27	1.4	0.81	0.16	1.84	1.01	-0.75	0.05	-0.53	-0.58	1.36	1.66	0.59
VALA	108	34.57	2.14	36.71	0.24	591	152.9	24.0092	108																					0	0				109	0.67	0.83	3.6	3.67	10.16	2.88	6.09	-0.38	3.3	-1.25	-1.45	-0.06	5.04	2.2
THRA	109	7.87	4.19	12.06	0.08	647	152.6	7.90301	109																					0	0				110	0.17	0.34	1.24	-0.01	0.99	0.91	-0.04	-0.7	-0.51	-0.13	-0.62	0.15	3.24	-0.37
GLUA	110	16.57	40.49	57.05	0.28	497	201.4	28.3267	110		105								115											105	115				111	1.13	0.93	1.05	1.13	0.83	1.4	0.88	1.83	-0.03	0.62	0.3	0.79	1.4	0.32
LYSA	111	62.61	50.97	113.58	0.49	453	229.7	49.4471	111																					0	0				112	0.94	0.64	1.98	1.52	-0.07	1.81	-0.03	1.66	0.62	0.17	-0.08	0.99	4.79	0.55
HISA	112	28.83	20.91	49.74	0.27	685	182.4	27.2697	112																					0	0				113	1.96	1.88	2.5	2.38	2.06	2.28	2.69	0.48	1.16	0.03	-0.02	2.27	0.82	1.42
LEUA	113	31.22	7.14	38.36	0.24	483	157.1	24.4176	113																					0	0				114	-0.24	0	0.04	-0.12	-0.09	0.08	-0.28	-0.12	-0.09	-0.08	-0.17	-0.73	0.25	-0.5
THRA	114	66.5	40.17	106.67	0.7	288	152.6	69.9017	114																					0	0				115	0.53	0.14	0	0.06	0.07	0.29	0.53	-0.13	-0.17	-0.32	-0.02	0.18	1.22	0
ASPA	115	26.79	60.28	87.07	0.59	334	148.7	58.5541	115																					0	0				116	4.17	5.05	7.38	10.45	9.93	0	26.65	8.13	7.8	7.54	5.98	9.93	6.88	7.79
GLYA	116	5.87	6.71	12.58	0.1	279	121.2	10.3795	116	105												115								105	115				117	3.71	3.2	5.1	4.13	7.96	5.12	6.09	2.02	3.36	1.16	-0.02	3.8	5.45	3.03
META	117	14.19	3.56	17.75	0.08	648	228.7	7.76126	117																					0	0				118	0.07	0.14	0.85	1.22	-0.06	0.22	-0.36	0.43	0.23	-0.1	0.45	-0.04	-0.63	0.38
THRA	118	14.92	5.59	20.51	0.13	572	152.6	13.4404	118																					0	0				119	1.59	1.72	3.02	2.94	-0.03	3.15	0.73	0	0.18	-1.23	-1.15	1.68	0.24	1.56
VALA	119	15.78	1.99	17.77	0.12	581	152.9	11.622	119																					0	0				120	0.75	1.14	1.44	0.08	-0.42	1.61	0.44	0.95	-0.04	-0.62	-0.68	1.54	5.43	0.31
ARGA	120	29.14	57.91	87.05	0.32	668	274.9	31.6661	120		105																			105	0				121	1.31	1.84	0.62	-0.01	0.91	2.63	1.49	0.34	0.75	0.25	0.13	1.52	2.98	0.65
GLUA	121	17.9	28.83	46.73	0.23	529	201.4	23.2026	121				105																	105	0				122	4	3.89	5.51	4.67	1.68	5.7	3.03	1.77	3.88	0	-0.07	3.93	7.51	3.96
LEUA	122	10.99	2.39	13.38	0.09	678	157.1	8.51687	122																					0	0				123	3.93	-0.13	5.85	4.89	9.85	5.86	11.03	3.46	5.65	2.54	-0.28	4.78	5.05	3.48
CYSA	123	8.71	1.67	10.37	0.07	514	144.9	7.15666	123					105							115									105	115				124	-0.24	0.46	0.73	-0.78	-1.19	0.9	-0.08	-0.5	-0.69	-1.17	-1.2	0.41	2.71	-0.43
SERA	124	11.63	18.84	30.47	0.21	479	145.2	20.9848	124		105														115					105	115				125	0	1.53	3.33	4.15	6.54	2.19	8.71	3.79	3.22	1.88	1.99	1.75	3.31	3.58
ALAA	125	10.13	2.44	12.57	0.09	437	144.3	8.71102	125																					0	0				126	0	0.6	3.02	5.24	16.23	2.02	18.81	1.11	3.57	2.76	-0.56	2.47	7.13	4.38
ALAA	126	7.99	2.65	10.64	0.07	467	144.3	7.37353	126																					0	0				127	3.62	3.2	4.87	4.46	5.29	4.74	5.27	-0.04	2.27	-0.4	-0.4	3	7.83	2.36
ILEA	127	11.12	3.42	14.55	0.09	732	170.6	8.52872	127																					0	0				128	0.77	0.4	3.84	1.58	3.11	1.71	2.89	-0.08	-0.53	0.06	-0.65	2.32	3.55	0.69
THRA	128	14.97	7.13	22.1	0.14	617	152.6	14.4823	128	105																115				105	115				129	1.61	1.18	2.27	1.88	-0.45	1.82	0.06	0.87	0.01	-0.56	0.04	1	3.63	0.71
META	129	53.04	4.78	57.83	0.25	521	228.7	25.2864	129																					0	0				130	0.86	0.5	-0.23	0.87	2	-0.54	3.96	1.55	0.66	0.78	-0.91	0.16	5.22	-0.02
SERA	130	6.87	6.46	13.33	0.09	480	145.2	9.18044	130																					0	0				131	5.01	4.77	-0.01	8.41	16.09	7.14	18.38	4.99	13.42	6.49	8.68	2.32	10.28	12.72
ASPA	131	2.51	6.57	9.08	0.06	645	148.7	6.10625	131																					0	0				132	0.29	1.37	2.16	2.88	-0.56	1.34	0.35	1.71	0.12	-0.71	-1.01	-0.02	4.04	1.05
ASNA	132	3.41	18.67	22.07	0.14	658	155.1	14.2295	132																					0	0				133	1.68	1.62	4.58	4.7	2.87	2.84	2.81	3.3	2.98	-1.13	-0.36	2.1	1.45	2.76
THRA	133	8.09	4.76	12.85	0.08	566	152.6	8.42071	133	105																115				105	115				134	0	2.1	7.45	12.31	7.89	1.93	10.74	3.35	10.81	2.99	3.69	3.54	4.01	10.08
ALAA	134	7.02	2.23	9.25	0.06	400	144.3	6.41026	134																					0	0				135	0	1.71	5.53	3.93	17.07	1.83	6.62	5.11	7.01	2.65	1.52	5.76	2.92	6.56
ALAA	135	8.6	2.43	11.03	0.08	426	144.3	7.6438	135																					0	0				136	0.63	0.75	1.22	1.28	0.3	2.14	1.69	-1.02	-0.73	-1.25	-0.7	0	2.69	0.57
ASNA	136	4.83	18.93	23.77	0.15	683	155.1	15.3256	136																					0	0				137	2.41	2.42	3.73	3.21	1.9	4.08	2.3	0.14	1.62	-0.02	-0.49	2.31	5.77	1.56
LEUA	137	18.24	2.71	20.96	0.13	582	157.1	13.3418	137																					0	0				138	3.93	3.71	5.07	4.31	2.69	5.54	1.93	1.53	2.69	-0.01	-0.01	3.43	6.72	2.9
LEUA	138	13.35	1.91	15.27	0.1	607	157.1	9.71992	138																					0	0				139	4.31	4.24	5.89	5.06	3.8	5.87	3.61	1.77	2.48	0	-0.22	3.61	6.87	3.88
LEUA	139	9.3	1.63	10.93	0.07	769	157.1	6.95735	139																					0	0				140	0.46	0.9	1.18	0.45	-0.51	1.32	0.51	-0.49	-0.44	-0.64	-0.89	0.87	2.61	0
THRA	140	52.81	15.78	68.59	0.45	427	152.6	44.9476	140		105																			105	0				141	1.05	0.68	3.05	1.71	2.23	1.02	0.81	-0.65	0.81	-1.58	-1.68	0.91	1.27	-0.38
THRA	141	13.42	16.58	30	0.2	398	152.6	19.6592	141																					0	0				142	2.8	2.39	2.85	3.16	1.94	3.31	3.1	0	2.84	0.12	-0.54	2.92	4.47	2.65
ILEA	142	15.79	9.32	25.11	0.15	512	170.6	14.7186	142																					0	0				143	3.06	3.26	3.53	3.49	3.36	0	3.66	4.97	3.55	3.54	3.47	3.4	6.47	3.7
GLYA	143	23.28	15.61	38.88	0.32	222	121.2	32.0792	143																					0	0				144	3.4	3.91	5.35	4.07	6.15	0	6.05	6.38	4.05	4.53	4.69	4	7.72	4.39
GLYA	144	9.77	4.48	14.25	0.12	307	121.2	11.7574	144													115	105							105	115				145	3.27	3.18	3.46	2.7	1.59	4.02	4.11	2.31	2.82	5.4	5.13	3.67	0	3.17
PROA	145	15.75	2.42	18.16	0.11	640	165.4	10.9794	145																					0	0				146	-0.09	0.49	-0.28	-0.94	-0.19	0.51	0.3	-0.44	0.02	-0.1	-0.06	0.49	-1.18	-0.43
LYSA	146	121.87	55.87	177.74	0.77	429	229.7	77.3792	146																					0	0				147	0.33	1	0.59	-0.01	0.15	1.28	0.88	0.15	0.19	0.1	-0.86	0.6	0.64	0.14
GLUA	147	22.5	51.53	74.02	0.37	488	201.4	36.7527	147		105																			105	0				148	3.95	3.73	4.83	3.92	1.85	5.27	2.65	1.56	3.17	0	-0.31	4.25	4.01	3.32
LEUA	148	16.15	2.13	18.28	0.12	638	157.1	11.6359	148																					0	0				149	1.47	2.12	2.36	0.89	7.57	2.5	8.26	1.6	1.86	0.78	0.81	1.81	5.32	0.67
THRA	149	26.15	7.6	33.76	0.22	559	152.6	22.1232	149																					0	0				150	0	0.82	0.63	-0.26	-0.52	0.9	0.49	0.04	0.18	-0.12	-0.29	0.18	2.57	0.27
ALAA	150	25.84	4.21	30.05	0.21	334	144.3	20.8247	150																					0	0				151	3.15	3.65	4	3.39	-0.02	4.25	2.96	1.86	2.45	1.92	0.78	3.1	5.74	2.67
PHEA	151	29.46	2.26	31.72	0.19	805	171.3	18.5172	151	105													115							105	115				152	3.7	3.72	5.31	4.3	0.66	4.91	2.35	1.36	2.72	-0.01	0.22	3.77	7.37	3.57
LEUA	152	13.64	1.58	15.22	0.1	718	157.1	9.6881	152																					0	0				153	0.01	0.53	0.91	-0.04	-0.29	0.88	-0.02	-0.54	-0.44	-0.77	-0.6	0.17	3.12	-0.18
HISA	153	44.7	29.28	73.98	0.41	690	182.4	40.5592	153																					0	0				154	0.05	0.64	1.09	0.48	0.15	0.12	-0.36	0.95	0.2	0.25	0.56	0	0.83	0.54
ASNA	154	18.39	87.1	105.48	0.68	370	155.1	68.0077	154																					0	0				155	3.7	2.57	3.71	3.59	3.38	3.87	3.98	0.58	1.77	1.25	0.06	2.26	4	2.82
META	155	17.29	9.25	26.54	0.12	593	228.7	11.6047	155																					0	0				156	3.13	3.43	3.59	3.63	3.52	0	3.63	4.85	3.49	3.71	3.52	3.39	5.58	3.37
GLYA	156	14.36	14.82	29.18	0.24	260	121.2	24.0759	156																					0	0				157	4.11	3.38	-0.03	3.79	12.54	5.04	10.51	2.91	4.93	2.87	3.16	0.76	6.06	4.06
ASPA	157	6.4	12.01	18.41	0.12	669	148.7	12.3806	157																					0	0				158	0.39	0.22	0.21	0.08	-0.43	0.12	0.03	-0.01	-0.86	-0.46	-0.37	-0.02	-0.36	-0.42
HISA	158	53.6	42.14	95.74	0.52	460	182.4	52.489	158																					0	0
HISA	158	53.6	42.14	95.74	0.52	460	182.4	52.489	158																					0	0				159	1.84	1.66	2.76	1.35	0.06	2.14	2.21	-0.15	0.87	0.36	0.93	1.92	3.74	2.14
VALA	159	31.46	5.67	37.13	0.24	479	152.9	24.2838	159																					0	0				160	1.27	1.48	3.45	2.74	-0.65	3.01	6.99	-1.24	1.78	-1.83	-2.3	1.77	5.47	1.28
THRA	160	13.85	9.82	23.68	0.16	531	152.6	15.5177	160																					0	0				161	1.37	1.05	2.16	1.35	1.45	1.96	2.37	0.49	0.41	0.5	0.43	0.88	3.96	0.74
ARGA	161	12.52	46.18	58.7	0.21	831	274.9	21.3532	161																					0	0				162	4.37	3.23	5.49	4.31	1.47	5.71	4.39	-0.11	3.8	-0.01	0.2	3.83	4.24	2.61
LEUA	162	12.4	5.02	17.43	0.11	610	157.1	11.0948	162																					0	0				163	0.2	0.66	0	1.01	-0.23	1.5	0.93	-0.14	0.25	-0.13	-0.27	0.64	3.42	1.09
ASPA	163	9.68	29.9	39.58	0.27	527	148.7	26.6174	163				105																	105	0				164	3.6	2.94	3.47	3.23	2.57	4.12	2.68	2.49	1.8	2.5	2.25	3.07	6.15	2.31
ARGA	164	14.2	16.66	30.86	0.11	925	274.9	11.2259	164																					0	0				165	3.17	2.74	3.22	2.48	0.62	3.05	2.3	2.8	1.57	1.06	0.76	2.68	2.49	2.15
TRPA	165	51.77	8.69	60.47	0.31	845	196.1	30.8363	165															105						105	0				166	0.96	1.05	1.32	0	5.01	2.67	1.1	-0.49	0.12	-2.15	-1.24	1.32	-0.52	1.49
GLUA	166	7.12	14.81	21.93	0.11	652	201.4	10.8888	166																					0	0				167	2.46	2.4	2.12	2.75	1.81	1.51	2.37	2.21	1.96	0.91	1.75	2.22	0	2
PROA	167	38.24	4.6	42.84	0.26	455	165.4	25.9008	167																					0	0				168	0.64	1.68	1.01	-0.16	0.99	1.91	1.82	1.32	0.68	0.34	0.44	0.9	0.01	0.66
GLUA	168	25.23	29.17	54.4	0.27	508	201.4	27.0109	168																					0	0				169	2.45	2.33	6.08	4.65	1.89	3.44	7.02	3.02	1.16	-0.01	0.25	3.07	4.13	2.5
LEUA	169	9.17	4.49	13.66	0.09	652	157.1	8.6951	169																					0	0				170	1.84	1.94	2.65	2.27	4.11	2.49	1.24	1.21	0.81	0.35	1.07	-0.01	4.09	1.16
ASNA	170	7.88	23.25	31.13	0.2	570	155.1	20.0709	170		105														115					105	115				171	0.31	0.68	0.51	0	0.08	1.05	0.29	1.04	0.42	0.04	0.38	0.35	3	-0.15
GLUA	171	17.16	36.51	53.67	0.27	612	201.4	26.6485	171																					0	0				172	0	-0.84	0.52	3.87	7.5	-0.5	5.06	2.77	4.78	2.68	1.21	0.05	4.58	3.31
ALAA	172	10.87	5.04	15.91	0.11	449	144.3	11.0256	172																					0	0				173	0.51	0.6	0.63	0.4	-0.45	1.03	0.31	0	0.04	0.01	-0.08	0.36	-0.45	0.13
ILEA	173	34.76	3.94	38.71	0.23	566	170.6	22.6905	173																					0	0				174	1.33	1.64	1.11	1.38	1.36	1.83	1.67	1.45	1.64	1.42	1.55	1.7	-0.01	1.52
PROA	174	60.89	9.96	70.85	0.43	375	165.4	42.8356	174																					0	0				175	0.96	0.4	0.07	0.17	-0.06	-0.57	0.05	1.82	0.15	0.15	0.06	0	3.22	0.2
ASNA	175	45.86	90.01	135.87	0.88	271	155.1	87.6015	175																					0	0				176	2.71	2.77	0	2.25	2.95	3.61	2.92	3.08	2.49	2.14	2.14	1.34	7.7	2.81
ASPA	176	9.08	19.49	28.57	0.19	511	148.7	19.2132	176																					0	0				177	0.78	0.7	0.55	0	0.48	1.06	1.15	0.37	0.93	-0.04	0.15	0.84	0.24	-0.25
GLUA	177	26.81	58.2	85.01	0.42	473	201.4	42.2095	177																					0	0				178	1.98	2.51	4.91	3.84	1.32	3.63	1.8	2.74	1.32	1.25	1.43	2.51	2.63	1.97
ARGA	178	18.72	46.23	64.96	0.24	606	274.9	23.6304	178																					0	0				179	3.03	2.26	-0.05	6.05	6.03	2.65	5.12	2.77	4.29	2.13	2.35	0.64	7.34	3
ASPA	179	4.66	8.34	13	0.09	554	148.7	8.74243	179																					0	0				180	3.37	2.44	3.97	4.46	2.05	4.07	2.33	3.92	0.36	1.46	1.19	4.54	9.13	2.6
THRA	180	6.96	5.05	12.01	0.08	495	152.6	7.87025	180																					0	0				181	2.67	2.03	3.57	7.09	7	3.84	11.35	2.3	7.87	3.75	5.14	3.69	3.48	4.84
THRA	181	8.37	5.38	13.74	0.09	564	152.6	9.00393	181																	105				105	0				182	1.9	1.84	2.11	2.02	4.01	2.61	3.75	0.39	0.99	0.45	-0.08	2.04	2.69	1.7
META	182	27.93	4.21	32.13	0.14	579	228.7	14.049	182																					0	0				183	3.09	3.18	4.32	1.93	7	4.72	9.13	4.03	10.09	1.33	1.87	4.08	0	3.51
PROA	183	11.94	2.72	14.66	0.09	600	165.4	8.86336	183																					0	0				184	0.94	1.25	1.78	0.8	-0.57	2.47	1.12	-0.81	-0.13	-0.5	-0.83	0.62	3.97	0.83
ALAA	184	19.98	4.81	24.79	0.17	331	144.3	17.1795	184																					0	0				185	0	4.91	5.11	2.75	12.21	1.53	12.13	2.9	1.21	1.21	0.74	3.17	2.32	2.71
ALAA	185	10.82	3.62	14.44	0.1	379	144.3	10.0069	185																					0	0				186	3.26	3.41	3.66	3.21	-0.91	4.81	1.68	0.93	2.45	0.31	-0.03	3.09	8.62	2.56
META	186	20.66	3.69	24.35	0.11	642	228.7	10.6471	186																					0	0				187	0	0.1	4.24	6.23	14.34	2.36	14.83	0.14	4.59	0.95	1.01	2.95	5.57	4.63
ALAA	187	9.46	2.68	12.14	0.08	428	144.3	8.41303	187	105																				105	0				188	-0.05	0.09	0.43	-0.59	-1.49	0.81	-0.54	-0.96	-1.34	-1.74	-1.88	-0.48	2.14	-0.99
THRA	188	40.91	18.1	59	0.39	458	152.6	38.6632	188																					0	0				189	1.62	1.52	4.07	4.39	-0.45	2.96	1.63	-0.14	0.36	-1.79	-2.08	1.65	4.67	0.92
THRA	189	15.52	7.88	23.4	0.15	526	152.6	15.3342	189																					0	0				190	3.89	3.64	5.11	4.33	0.98	5.11	2.79	0.5	3.39	-0.02	-0.07	3.43	6.58	2.79
LEUA	190	21.84	2	23.85	0.15	663	157.1	15.1814	190																					0	0				191	0.93	0.95	2.13	1.35	0.82	2.16	1.56	1.06	-0.71	-0.97	-0.43	0.77	3.78	0.07
ARGA	191	12.73	45.02	57.75	0.21	734	274.9	21.0076	191																					0	0				192	0.57	1.01	1.24	0.46	-0.54	1.95	0.86	-0.23	-0.07	-0.68	-0.4	0.94	2.75	0.68
LYSA	192	28.73	28.12	56.86	0.25	601	229.7	24.754	192		105																			105	0				193	3.2	3.43	4.67	3.65	2.83	5.02	2.79	0.82	3.04	0	-0.23	2.83	5.61	3.18
LEUA	193	22.68	4.39	27.07	0.17	620	157.1	17.2311	193																					0	0				194	3.08	2.16	4.16	3.25	3.14	4.07	1.68	0.85	3.15	-0.02	0.05	2.59	5.36	2.65
LEUA	194	25.15	8.71	33.87	0.22	574	157.1	21.5595	194																					0	0				195	1	0.5	0.73	0.11	-0.51	1.24	0.54	-0.92	-0.2	-0.58	-0.86	0.39	2.44	-0.22
THRA	195	36.25	24.58	60.83	0.4	353	152.6	39.8624	195																					0	0				196	2.16	2.43	1.14	2.48	1.77	0	2.93	4.19	2.71	1.95	2.78	1.85	8.46	3.26
GLYA	196	16.97	7.08	24.05	0.2	261	121.2	19.8432	196																					0	0				197	0.36	0.42	-0.08	0	0.29	0.32	0.45	0.65	0.46	0.26	0.39	0.22	-0.2	0.29
GLUA	197	82.52	109.28	191.79	0.95	336	201.4	95.2284	197																					0	0				198	2.16	1.77	2.5	2.1	0.73	3.27	1.71	-0.19	1.46	0	-0.08	2.31	2.57	1.86
LEUA	198	39.45	14.29	53.74	0.34	412	157.1	34.2075	198																					0	0				199	3.63	3.14	5.16	4.23	0.27	4.49	1.54	1.6	2.02	-0.11	-0.12	3.11	3.98	2.38
LEUA	199	14.27	4.34	18.61	0.12	637	157.1	11.846	199																					0	0				200	0.33	0.16	-3.26	-1.97	-1.2	0.2	0.31	0.81	0.01	0.74	0.43	-0.61	1.19	0.35
THRA	200	17.13	17.37	34.5	0.23	488	152.6	22.6081	200																					0	0				201	0.13	0.29	-1.65	-1.22	-0.6	0.61	0.66	-0.15	0.46	0	-0.16	0.16	-1.64	-0.1
LEUA	201	86.76	3.01	89.77	0.57	488	157.1	57.1419	201		105													115						105	115				202	0	0.61	-0.56	-1.41	-0.03	0.48	0.37	-0.03	0	-0.19	-0.26	0.36	-1.88	-0.33
ALAA	202	43.14	5.94	49.09	0.34	303	144.3	34.0194	202		105													115						105	115				203	0.23	0.49	2.27	1.82	0.05	2.09	2.59	0.68	-0.28	-0.33	-1.93	1.45	0.35	0.33
SERA	203	6.18	7.55	13.72	0.09	425	145.2	9.44904	203																					0	0				204	1.15	1.32	3.45	1.83	2.34	2.13	3.59	-0.06	0.29	0.55	0.08	2.22	3.78	0.69
ARGA	204	7.17	26.34	33.51	0.12	761	274.9	12.1899	204								115	105												105	115				205	0.09	0.44	0.36	-0.13	-0.26	0.9	0.34	-0.28	-0.06	-0.57	-0.8	0.06	2.16	0.01
GLNA	205	22.43	35.18	57.61	0.28	591	208	27.6971	205		105						115													105	115				206	0.74	1.2	1.96	1.15	-0.04	1.9	0.31	0.04	0.59	-1.63	-1.61	-0.45	2.36	0
GLNA	206	8.7	18.65	27.35	0.13	686	208	13.149	206																					0	0				207	3.26	3.18	4.65	3.95	3.34	4.43	1.67	2.56	2.25	-0.03	-0.29	3.8	4.95	2.29
LEUA	207	18.64	1.88	20.51	0.13	659	157.1	13.0554	207																					0	0				208	1.64	1.94	2.82	1.97	-1.04	2.45	1.26	0	1.13	-0.14	-0.72	1.65	3.34	1.61
ILEA	208	25.82	1.97	27.79	0.16	635	170.6	16.2896	208																					0	0				209	-0.28	0.09	0.03	-1.05	-0.88	0.82	-0.09	-1.31	-0.81	-1.39	-0.86	0.25	3.55	-0.94
ASPA	209	11.42	33.05	44.47	0.3	515	148.7	29.9059	209																					0	0				210	3.83	4.1	5.07	4.7	1.78	5.45	4.3	2.03	3.97	1.61	0.92	4.77	5.76	3.71
TRPA	210	20.54	5.49	26.03	0.13	965	196.1	13.2738	210																					0	0				211	4.06	3.82	6.19	4.82	1.81	5.14	3.74	4.78	3.03	0.18	-0.03	3.47	6.26	3.29
META	211	17.55	2.91	20.46	0.09	679	228.7	8.94622	211																					0	0				212	-0.27	-0.19	1.08	-0.01	-0.41	0.96	-0.25	-0.82	-0.88	-0.91	-1.55	-0.36	2.9	-0.99
GLUA	212	15.07	45.02	60.09	0.3	620	201.4	29.8361	212																					0	0				213	0	0.45	0.72	0.67	-0.58	-0.44	-0.79	1.68	-0.96	-0.3	-0.53	-0.7	1.75	-0.02
ALAA	213	24.33	5.73	30.06	0.21	305	144.3	20.8316	213																					0	0				214	-2.51	-2.82	0.01	-1.92	-2.11	-1.14	-2.49	-1.46	-0.92	-4.7	-3.99	-2.6	2.3	-2.23
ASPA	214	3.43	10.94	14.37	0.1	746	148.7	9.66375	214																					0	0				215	1.26	0.78	1.57	1.36	0.04	1.63	0.43	0.83	0.02	0.31	0.16	0.98	2.86	0.29
LYSA	215	56.79	32.85	89.65	0.39	436	229.7	39.0292	215																					0	0				216	0.54	0.14	0.14	0.35	-1.45	0.71	0.2	-0.5	-0.49	-0.29	-0.35	0.22	2.27	-0.14
VALA	216	26.82	10.01	36.83	0.24	457	152.9	24.0876	216																					0	0				217	0	-0.07	5.7	7.89	6.13	1.29	10.15	-0.53	7.2	1.53	2.7	2.35	1.77	5
ALAA	217	9.81	3.93	13.73	0.1	455	144.3	9.5149	217																	105				105	0				218	-0.35	0.05	-0.2	-0.49	-0.54	0	-0.05	-0.45	-0.42	-0.48	-0.78	-0.06	-0.96	-0.56
GLYA	218	19.03	7.87	26.9	0.22	292	121.2	22.1947	218																					0	0				219	1.06	1.05	0.84	0.13	1.27	1.28	1.06	1	1.14	0.62	0.49	1.11	-0.01	0.53
PROA	219	52.26	5.9	58.16	0.35	467	165.4	35.1632	219																					0	0				220	2.96	2.84	3.67	2.18	4.21	3.45	3.77	1.74	4.55	-0.05	-0.14	3.83	3.47	2.53
LEUA	220	13.19	2.85	16.04	0.1	757	157.1	10.2101	220																					0	0				221	3.02	2.95	4.27	3.62	-0.04	4.21	2.34	0.59	2.3	-0.01	-0.74	3.42	1.31	2.25
LEUA	221	28.43	3.99	32.42	0.21	713	157.1	20.6365	221																					0	0				222	3.43	3.67	4.33	3.88	2.8	4.08	4.29	3.13	1.8	2.47	2.6	3.62	1.29	3.3
ARGA	222	12.32	21.71	34.03	0.12	833	274.9	12.379	222						115			105												105	115				223	0.18	0.52	0.47	0.3	0.37	0.7	0.85	0.43	0.32	0.12	0.02	0.61	2.1	0.42
SERA	223	20.96	26.16	47.11	0.32	313	145.2	32.4449	223																					0	0				224	0	-0.24	2.38	0.29	6.91	0.73	5.47	-1.07	-0.6	-0.29	-0.67	1.84	1.67	0.32
ALAA	224	18.57	10.17	28.73	0.2	334	144.3	19.9099	224																					0	0				225	3.61	2.83	5.02	4.07	0.97	4.45	4.21	0.75	1.66	-0.03	-0.06	3.45	6.64	2.67
LEUA	225	15.37	10.66	26.03	0.17	648	157.1	16.5691	225																					0	0				226	2.15	2.4	2.38	2.08	1.86	2.59	2.48	2.37	1.65	1.61	1.4	2.53	0	2.24
PROA	226	33.9	4.11	38.01	0.23	453	165.4	22.9807	226																					0	0				227	0	0.24	0.12	-0.2	0.09	0.29	0.18	0.28	0.14	0.15	0.17	0.25	-1	0.25
ALAA	227	91.62	21.65	113.27	0.78	193	144.3	78.4962	227															105						105	0				228	2.3	2.29	2.69	2.62	2.33	0	2.5	3.15	2.49	2.55	2.43	2.4	5.14	2.52
GLYA	228	33.86	18.11	51.97	0.43	204	121.2	42.8795	228														105							105	0				229	4.32	4.27	6.2	5.95	2.12	5.4	4.53	4.51	3.59	1.76	0.28	5.25	7.52	4.37
TRPA	229	19.01	13.74	32.75	0.17	1179	196.1	16.7007	229																					0	0				230	3.32	3.17	4.58	3.85	-0.01	4.06	2.76	3.25	2.63	1.3	1.55	3.07	6.13	2.55
PHEA	230	19.56	2.55	22.11	0.13	1023	171.3	12.9072	230																					0	0				231	3.15	2.72	5.21	4.66	2.99	4.49	4.26	0	2.74	-0.41	-0.57	3.88	3.63	1.4
ILEA	231	15.32	3.25	18.57	0.11	613	170.6	10.8851	231																					0	0				232	0	1.04	5.13	2.34	7.17	2.27	11.41	-2.96	4.36	0.56	-2.88	3.64	1.63	3.93
ALAA	232	8.84	3.58	12.42	0.09	397	144.3	8.60707	232																					0	0				233	-0.35	-1.58	0	1.14	1.72	0.1	6.02	0.97	2.16	-2.44	-2.85	-2.22	-0.25	-0.35
ASPA	233	5.08	11.41	16.49	0.11	605	148.7	11.0894	233																					0	0				234	3.27	2.5	5.42	4.87	1.01	4.56	3.49	3.38	-0.01	0.64	0.5	2.62	4.72	2.7
LYSA	234	9.79	5.15	14.94	0.07	741	229.7	6.50414	234																					0	0				235	1.14	1.57	1.25	-0.08	2.1	1.57	3.9	0	1.72	-0.05	0.55	0.66	-1.3	0.73
SERA	235	7.79	7.05	14.85	0.1	485	145.2	10.2273	235																					0	0				236	0.19	0.8	8.09	5.05	20.7	0	18.87	12.17	11.5	5.03	8.78	3.59	4.53	7.74
GLYA	236	5.82	4.26	10.08	0.08	333	121.2	8.31683	236																					0	0				237	0	0.12	0.02	-0.54	-0.13	0.59	0.33	-0.06	0.02	-0.05	-0.39	0.56	0.45	0.08
ALAA	237	17.87	8.42	26.29	0.18	380	144.3	18.219	237																					0	0				238	0.65	1.6	10.08	7.44	29.73	0	24.9	6.67	7.71	7.16	2.7	6.62	7.02	5.4
GLYA	238	9.6	6.56	16.16	0.13	277	121.2	13.3333	238													105						115		105	115				240	0.7	0.85	-0.77	0	0.05	0.81	0.48	1.59	0.4	0.55	0.45	-0.03	1.23	0.48
GLUA	240	25.01	50.86	75.87	0.38	471	201.4	37.6713	240																					0	0				241	1.72	1.38	1.56	0.12	0.84	0.2	0.7	2.12	-0.32	0.5	0.74	0.93	3.07	1.16
ARGA	241	23.16	65.58	88.74	0.32	596	274.9	32.2808	241									105												105	0				242	7.39	13.48	20.65	19.34	31.86	0	32.15	23.04	20.2	23.48	18.41	20.39	13.02	20.88
GLYA	242	8.08	5.27	13.36	0.11	374	121.2	11.0231	242																			105		105	0				243	-0.68	-0.1	2.39	3.49	4.05	1.11	13.5	0.64	2.28	-0.49	1.22	3.54	4.27	6.39
SERA	243	5.67	5.61	11.28	0.08	491	145.2	7.7686	243																				105	105	0				244	3.26	2.66	1.89	3	-0.5	3.37	0.09	0.25	1.57	0.56	0.91	3.79	4.48	2.45
ARGA	244	10	22.39	32.4	0.12	882	274.9	11.7861	244						115			105												105	115				245	-0.03	0.24	1.34	6.01	9.84	0	21.93	3.02	10.58	4.06	6.76	1.59	3.64	2.96
GLYA	245	8.48	6.2	14.68	0.12	322	121.2	12.1122	245																			105		105	0				246	3.58	2.93	4.78	4.64	4.76	4.75	3.33	0	3.26	0.67	0.52	4.19	6.48	2.91
ILEA	246	14.4	2.8	17.21	0.1	686	170.6	10.0879	246																					0	0				247	3.98	3.4	5.52	4.73	8.21	5.44	7.45	-0.01	4.17	0.37	-0.02	4.26	5.01	2.44
ILEA	247	17.04	3.35	20.39	0.12	566	170.6	11.9519	247																					0	0				248	0	-0.14	3.83	2.53	14.42	1.87	14.54	0.87	3.96	-3.49	-0.95	3.03	3.08	1.44
ALAA	248	10.22	4.46	14.68	0.1	412	144.3	10.1733	248																					0	0				249	0	-0.57	1.7	1.51	-3.21	1.74	4.47	-2.86	0.89	-2.04	-3.28	0.29	-0.01	1.74
ALAA	249	15.7	3.85	19.55	0.14	389	144.3	13.5482	249																					0	0				250	3.16	2.6	5.4	4.26	3.76	4.36	3.09	2.97	2.66	0	-0.4	3.91	4.65	2.66
LEUA	250	16.65	2.48	19.13	0.12	696	157.1	12.177	250																					0	0				251	4.79	6.35	8.99	9.44	7.5	0	9.08	14.95	8.53	8.83	7.43	6.35	14.74	11.01
GLYA	251	4.73	2.51	7.23	0.06	394	121.2	5.96535	251																					0	0				252	2.18	2.68	2.62	2.07	1.54	2.6	2.13	2.77	2.13	2.1	2.21	2.02	0	2.24
PROA	252	25.38	2.8	28.18	0.17	504	165.4	17.0375	252																					0	0				254	0.37	0.16	0	0.02	-0.3	-0.03	-0.19	1.59	-0.32	0.12	0.1	-0.22	1.52	-0.1
ASPA	254	36.22	81.09	117.31	0.79	296	148.7	78.8904	254																					0	0				255	2.39	2.17	2.19	2.21	1.92	0	2.18	3.33	1.94	1.95	1.67	1.64	3.79	1.94
GLYA	255	17.07	14.15	31.22	0.26	210	121.2	25.7591	255																					0	0				256	0.97	0.46	1.03	0.52	-0.33	1.13	0.1	0.11	-0.07	0.12	0.05	0.49	5.09	0
LYSA	256	89.67	48.7	138.37	0.6	434	229.7	60.2394	256																					0	0				257	2.26	2.35	3.88	1.39	1.6	3.76	3.29	1.2	1.91	1.23	-0.26	3.68	0	1.98
PROA	257	31.78	9.65	41.42	0.25	411	165.4	25.0423	257															105						105	0				258	0.47	-0.01	0.58	-0.72	-0.41	0.55	0.45	-0.74	-0.39	-1.55	-1.08	0.86	2.67	-0.69
SERA	258	18.05	10.31	28.36	0.2	383	145.2	19.5317	258																					0	0				259	1.75	1.52	3.82	2.78	0.47	2.8	1.11	0.57	0.53	-0.17	-0.84	1.61	4.66	1.48
ARGA	259	8.42	18.77	27.19	0.1	792	274.9	9.89087	259			105						115												105	115				260	4.14	3.4	5.53	4.76	1.44	5.56	3.06	0	3.07	0	-0.19	3.31	4.51	3.88
ILEA	260	13.02	3.04	16.07	0.09	545	170.6	9.4197	260							105														105	0				261	3.25	2.4	4.91	4.57	5.67	4.94	3.69	-0.64	2.85	0.71	0.79	3.22	4.9	2.55
VALA	261	17.38	3.69	21.07	0.14	481	152.9	13.7802	261																					0	0				262	3.72	2.75	4.08	5.06	5.72	5.64	2.67	-1.04	5.12	1.89	-0.09	3.8	3.55	4.82
VALA	262	10.95	2.58	13.53	0.09	511	152.9	8.84892	262											115						105				105	115				263	4.5	3.51	4.97	4.43	2.11	6.35	2.91	-0.03	3.57	-0.05	-0.26	4.3	6.51	3.42
ILEA	263	18.58	3.03	21.61	0.13	592	170.6	12.6671	263																					0	0				264	5.21	4.55	6.21	5.04	0.43	6.28	3.26	2.74	3.86	1.9	1.63	4.31	5.7	3.81
TYRA	264	13.43	7.72	21.15	0.1	841	205.5	10.292	264																					0	0				265	1	0.64	2.21	1.47	4.83	2.01	4.27	-0.18	1.3	-1.47	-2.17	1.4	2.55	0.91
THRA	265	12.81	10.31	23.12	0.15	487	152.6	15.1507	265																					0	0				266	0.63	0.22	1.26	0.58	2.51	1.55	1.61	-0.41	0.74	-0.29	-0.13	1.44	0.06	1.16
THRA	266	14.37	10.25	24.62	0.16	458	152.6	16.1337	266																					0	0				267	2.79	3.23	3.23	2.96	2.56	0	3.52	4.2	3.15	2.86	2.61	3.24	8.21	2.52
GLYA	267	15.94	12.75	28.7	0.24	231	121.2	23.6799	267							105											115			105	115				268	0.86	1.42	3.71	1.13	10.61	2.25	9.98	1.82	4.78	3.72	2.5	4.39	0.18	3.73
SERA	268	7.38	8.64	16.02	0.11	426	145.2	11.0331	268																					0	0				269	0.3	0.36	0.06	0.26	0.02	0.23	0.35	0.43	0.09	0.27	0.3	0.15	-0.3	0.01
GLNA	269	63.96	122.99	186.96	0.9	313	208	89.8846	269															105						105	0				270	0	0.52	2.33	0.41	-1.12	1.04	0.05	1.19	-0.51	-1.18	-1.26	0.04	1.27	0.49
ALAA	270	14.07	8.08	22.14	0.15	347	144.3	15.343	270																					0	0				271	-0.46	0.02	-2.85	-1.67	0.98	-0.69	0.12	1.12	0.4	0.27	0.31	-0.88	-0.98	0.43
THRA	271	53.06	8.36	61.42	0.4	471	152.6	40.249	271																					0	0				272	0.67	1.69	-0.03	-0.44	0.43	1.22	1.24	0.16	1.41	0.6	-0.04	0.93	-0.8	0.44
META	272	51.51	4.83	56.34	0.25	565	228.7	24.6349	272																					0	0				273	0.81	0.92	-0.01	-0.89	0.96	1.63	1.44	0.59	0.69	0.5	0.16	0.85	-1.1	0.37
ASPA	273	20.71	67.97	88.68	0.6	490	148.7	59.6369	273				105																	105	0				274	0.89	1.19	0.31	0	0.44	1.81	1.24	0.28	0.28	-0.45	-0.01	1.09	1.13	0.34
GLUA	274	17.66	43.59	61.25	0.3	565	201.4	30.4121	274																					0	0				275	0.99	1.33	2.16	1.53	0.43	2.55	0.65	-1.05	0.28	-1.48	-1.35	1.1	2.83	0.41
ARGA	275	8.35	18.28	26.63	0.1	749	274.9	9.68716	275																					0	0				276	2.03	2.11	1.19	1.65	8.59	3.24	5.47	1.07	2.03	0.56	0.39	0	5.04	1.91
ASNA	276	3.82	20.6	24.42	0.16	592	155.1	15.7447	276																					0	0				277	-0.04	0.6	0.37	0.07	-0.11	0.86	0.26	0.3	0.18	0.02	-0.2	-0.05	2.38	0.2
ARGA	277	35.17	55.41	90.59	0.33	588	274.9	32.9538	277																					0	0				278	0.37	0.57	1.86	0.85	-1.11	1.73	0.52	-2.47	-0.01	-1.27	-1.23	0.48	2.23	-0.01
GLNA	278	9.45	20.56	30.01	0.14	601	208	14.4279	278														105							105	0				279	2.85	2.74	3.86	3.21	-1.22	4.37	1.53	0	2.96	-0.87	-0.58	2.8	3.58	2.8
ILEA	279	19.46	2.43	21.89	0.13	573	170.6	12.8312	279																					0	0				280	0	1.04	2.47	1.29	0.01	1.11	1.7	1.3	0.78	0.25	0.29	0.89	3.65	0.73
ALAA	280	11.55	3.96	15.52	0.11	378	144.3	10.7554	280																					0	0				281	0.19	0.7	0.42	0	-0.08	1.16	0.61	0.06	0.24	-0.27	-0.26	0.12	2.68	-0.15
GLUA	281	22.48	53.03	75.51	0.37	495	201.4	37.4926	281										105											105	0				282	3.99	3.95	5.43	4.24	7.38	5.48	6.15	-0.09	3.35	0.5	-0.28	4.5	5.25	3.13
ILEA	282	14.59	2.2	16.78	0.1	584	170.6	9.83587	282																					0	0				283	-1.84	-1.67	2.21	1.04	4.08	0	1.75	0.24	-1.14	-1.08	-4.17	0.6	2.95	-1.05
GLYA	283	7.22	3.67	10.89	0.09	295	121.2	8.98515	283													105						115		105	115				284	0	0.74	1.24	0.3	-0.13	1.04	1.03	0	0.11	-0.46	-0.64	0.93	2.31	0.48
ALAA	284	23.58	4.15	27.73	0.19	356	144.3	19.2169	284										105											105	0				285	-0.42	0.03	0.16	-0.53	-1.86	1.36	-1.1	-1.99	-0.99	-1.72	-1.94	-0.4	1.09	-0.66
SERA	285	8.67	8.09	16.76	0.12	480	145.2	11.5427	285																					0	0				286	3.18	3.36	6.2	4.92	-0.15	4.75	2.79	3.19	2.64	0	-0.2	3.92	7.31	2.21
LEUA	286	15.97	2.16	18.14	0.12	644	157.1	11.5468	286																					0	0				287	2.94	3.13	4.66	3.63	-1.19	4.29	0.54	0	2.16	0.21	-0.15	2.55	6.24	2.79
ILEA	287	17.45	4.93	22.38	0.13	562	170.6	13.1184	287							105														105	0				288	0.34	0.97	0.79	0.2	0.08	1.15	0.28	0.01	0	-0.04	-0.07	0.23	2.73	0.02
LYSA	288	68.26	59.68	127.94	0.56	403	229.7	55.6987	288		105																115			105	115				289	2.98	2.37	4.16	3.58	0.11	2.65	-0.01	2.21	1.01	0.2	0.21	0.93	3.12	2.34
HISA	289	22.72	22.94	45.66	0.25	554	182.4	25.0329	289																					0	0				290	4.28	3.33	5.01	4.64	1.29	4.35	2.44	3.27	3.95	3.19	1.29	3.45	6.78	3.41
TRPA	290	28.83	33.53	62.36	0.32	823	196.1	31.8001	290																					0	0
[truncated: 15 more columns]

## Sheet: Analysis
		DDGstat data from ultrahigh-throughput sequencing in Deng et al J. Mol. Biol. (2012) 424, 150–167																						34		RMSD threshold	1	r2 threshold	0.45	73	32		best_prop	best_ypred	y exp \ y pred by:	Volume	Log(Solubility (m at 20ºC))	Hydrophobicity	Isoelectric point	P(helix)	nOats in side chain	nSats in side chain	nNats in side chain	Steric hindrance	nH-bonds	Vol / log(solub)	Vol / P(helix)	Vol / P(sheet)	log(Solub) x Flex
			A	C	D	E	F	G	H	I	K	L	M	N	P	Q	R	S	T	V	W	Y	k*	Top property	RMSD	r2	Significant	2nd top property	RMSD	r2	Significant	A	88.6	2.90931	3.15274	2.90931	2.2986	1.83606	1.77256	0.92577	1.64346	1.78734	1.84545	2.6886	1.67473	1.8287	2.09543	1.96629	2.16873
H	26	26	0.922737	3.92448	2.78829	1.48653	4.34522	2.1137	0	2.83688	0.47765	3.92448	4.34522	1.10242	2.74331	1.68533	1.73265	1.90183	1.56525	3.0115	4.34522	2.17002	6.17	Hydrophobicity	0.819813	0.592773	1	Hydrophobicity x Flex.	1.01701	0.373304		C	108.5	2.47628	2.9253	2.47628	1.60261	1.31651	1.75203	2.45431	1.64346	1.54803	1.84545	2.23275	1.79566	1.72193	1.64502	2.25885	1.18896
P	27	27	2.83735	3.92495	3.92495	0.0470931	3.92495	1.25752	3.92495	2.52728	0.690929	2.10654	3.92495	3.92495	0	0.258515	0.950453	2.00436	1.36819	0.989327	3.92495	3.92495	6.76	P(helix) x Flex.	1.42384	0.0825782		Volume	1.44238	0.0585281		D	111.1	2.4197	2.25844	2.4197	1.05536	2.29225	2.0429	1.96518	2.17657	1.78734	1.84545	2.3909	1.83596	1.73997	1.84935	1.55314	0.670971
E	28	28	0.712612	2.15743	0.730144	0	3.29361	1.39368	1.51438	2.62676	0.169967	1.20431	1.73669	1.29869	2.18124	1.4384	2.42735	1.60436	0.899601	1.54765	3.15816	2.13452	9.48	P(sheet)	0.69948	0.345501		P(helix) / P(sheet)	0.719958	0.306619		E	138.4	1.82564	2.58561	1.82564	1.20117	2.23734	2.03092	0.92577	2.17657	1.78734	1.84545	2.42812	1.83596	1.7323	1.97044	1.30191	1.50377
T	29	29	2.57762	3.44388	3.02314	4.11074	4.11074	3.86462	2.77702	2.74421	3.13381	3.13381	3.35031	3.19776	2.65522	3.19776	3.24448	2.19876	0	1.42304	3.35031	3.55455	2.38	P(helix) / P(sheet)	0.859871	0.111289		Log(Solubility (m at 20ºC))	0.862106	0.106663		F	189.9	0.704981	1.27148	0.704981	1.53363	1.21091	1.8102	1.65947	1.64346	1.78734	1.84545	1.14429	1.67473	1.70305	1.65054	1.68844	1.68594
L	30	30	2.12954	4.16294	3.7422	3.07534	4.16294	3.49608	3.07534	1.77632	0.684766	0	0.622984	3.07534	2.23386	1.45213	2.23386	1.97111	1.91625	1.47705	4.16294	2.37566	5.69	Vol x isoelectric point	1.15607	0.0534483		log(Solub) x Flex	1.15887	0.0488644		G	60.1	3.52949	4.60826	3.52949	2.48713	1.967	1.77598	2.69887	1.64346	1.78734	1.84545	3.8794	1.67473	1.78207	1.83047	1.9288	2.87507
V	31	31	-0.944403	2.14936	0.301337	-0.225236	2.14936	0.183484	1.72862	2.14936	0.547454	1.3607	1.72862	1.72862	2.5701	0.195505	-1.99523	0.519217	1.17243	0	1.06176	2.14936	3.2	Vol / P(helix)	0.855417	0.455734	1	P(helix) / P(sheet)	0.865613	0.442682		H	153.2	1.50359	0.936072	1.50359	1.69406	1.91209	1.63739	1.84289	1.64346	1.78734	1.48082	1.09777	1.79566	1.69623	1.71968	1.66192	1.83004
K	32	32	1.21882	3.40791	3.09784	3.65402	4.07476	3.51858	2.81254	4.07476	0	4.07476	2.12091	4.07476	3.65402	-0.556926	1.67636	3.34395	2.27172	2.45156	4.07476	3.65402	2.66	P(helix) / P(sheet)	1.20996	0.170365		Isoelectric point / P(sheet)	1.21727	0.160311		I	166.7	1.20982	0.136828	1.20982	1.64637	1.20669	1.77855	1.65947	1.64346	1.78734	1.84545	-0.0186041	1.67473	1.69784	1.73206	2.00213	1.88534
V	33	33	2.06997	-0.816024	3.84106	3.84106	3.84106	3.84106	3.84106	2.65989	3.84106	1.95567	3.84106	3.1742	3.42032	3.84106	3.53099	4.08718	3.42032	0	3.84106	3.42032	1.94	P(sheet)	1.13819	0.235989		Hydrophobicity	1.19335	0.160143		K	168.6	1.16848	1.12226	1.16848	2.26623	2.38518	1.44063	1.53719	1.64346	1.78734	1.66314	2.12111	1.79566	1.91975	1.76241	1.38587	1.98386
K	34	34	1.84528	2.54496	4.18874	2.12422	4.18874	3.05256	1.46414	2.50578	0	3.13584	2.63182	1.15135	3.94263	0.806446	0.209354	2.07875	1.7508	3.00758	3.52189	2.85503	5.52	Vol x isoelectric point	1.07714	0.173021		P(helix) / P(sheet)	1.09701	0.142227		L	166.7	1.20982	0	1.20982	1.52795	1.24893	1.77855	1.10919	1.64346	1.78734	1.84545	1.4699	1.67473	1.71013	1.86723	1.59623	1.59935
D	35	35	-0.623993	1.03478	0	-0.802306	2.05089	0.963288	-0.203253	0.899334	-0.853433	0.963288	-0.542234	-0.752492	1.38403	-1.01954	-0.62317	-0.310071	-0.288303	0.930469	2.71774	1.53658	11.54	Hydrophobicity	0.654945	0.621275	1	log(Solub) x Hydrophobicity	0.760083	0.489923	1	M	162.9	1.29251	0.170756	1.29251	1.78618	1.44746	1.80678	1.17034	1.64346	1.54803	1.84545	1.69317	1.67473	1.67333	1.86591	1.66581	1.68076
A	36	36	0	2.92798	4.4849	4.4849	3.30374	3.57193	3.30374	1.73361	4.4849	2.89762	2.1879	4.06416	4.23879	3.64342	4.17483	1.73144	2.20895	1.68654	3.64342	3.50797	2.62	V / (P(helix)+P(sheet))	0.805927	0.523092	1	Vol / P(sheet)	0.91662	0.383089		N	114.1	2.35442	1.70225	2.35442	1.56914	2.22044	1.73749	2.20974	1.91002	1.78734	1.66314	2.3909	1.87627	1.72245	1.74506	1.64258	1.30002
E	37	37	4.5545	4.13376	3.04616	0	4.13376	4.5545	4.13376	4.13376	4.13376	4.80061	4.13376	4.13376	4.5545	4.13376	4.80061	4.80061	4.5545	4.5545	4.13376	4.13376	1.15	P(helix) / P(sheet)	0.872148	0.255282		Isoelectric point / P(helix)	0.900935	0.205308		P	112.7	2.38489	3.15274	2.38489	2.8733	1.66288	1.71353	2.69887	1.64346	1.78734	1.84545	1.39547	1.67473	1.78056	1.40396	2.09669	1.95385
D	38	38	4.49329	4.07255	0	3.65181	4.07255	2.70601	4.07255	3.40569	4.07255	4.73941	4.07255	1.98812	4.49329	4.07255	4.73941	4.31867	4.49329	4.49329	4.07255	4.07255	1.45	Vol x isoelectric point	0.980455	0.186982		P(sheet)	0.982528	0.18354		Q	143.8	1.70814	1.63527	1.70814	1.70523	2.05993	1.81192	1.29262	1.91002	1.78734	1.66314	2.42812	1.87627	1.69835	1.89673	1.50535	1.77542
Q	39	39	2.99004	4.02482	4.02482	4.02482	4.02482	4.44557	3.60408	4.02482	4.02482	3.23616	4.02482	4.02482	3.35797	0	2.24829	2.87327	4.44557	4.44557	4.02482	4.02482	1.5	P(helix) / P(sheet)	0.919759	0.14668		Vol / log(solub)	0.938515	0.111523		R	173.4	1.06403	1.82519	1.06403	2.13689	2.39363	1.37647	1.29262	1.64346	1.78734	1.29851	1.70247	1.95689	2.49977	1.81006	1.21808	1.9597
L	40	40	3.85251	3.43177	3.43177	3.43177	2.76491	3.85251	1.82986	3.43177	3.43177	0	3.43177	3.43177	3.43177	3.43177	4.09863	2.41567	2.87558	3.43177	2.45484	2.76491	2.04	Steric hindrance / P(sheet)	0.846935	0.0794057		Hydrophobicity x Flex.	0.849399	0.074041		S	89	2.90061	3.21059	2.90061	2.49738	1.9839	1.80764	2.27088	1.91002	1.78734	1.84545	2.66069	1.79566	1.79312	1.84871	2.12972	2.55837
G	41	41	3.00476	3.14021	1.1285	3.56095	3.56095	0	3.56095	3.56095	2.47335	4.2278	3.56095	2.58402	3.56095	2.47335	3.80706	2.03598	2.52616	2.42476	3.56095	3.56095	2.71	Volume	0.727712	0.450336	1	P(helix)+P(sheet)	0.682291	0.51681	1	T	116.1	2.3109	1.53144	2.3109	2.03672	1.85718	1.81619	2.20974	1.91002	1.78734	1.84545	1.06056	1.79566	1.45832	1.73502	2.11845	1.90698
A	42	42	0	3.47024	3.47024	2.13652	3.47024	3.47024	3.47024	3.47024	2.49331	4.13709	3.47024	3.47024	3.04949	3.47024	2.41733	3.71635	1.00034	0.979931	3.47024	3.47024	3.2	P(helix) / P(sheet)	1.02244	0.0700359		Volume	1.02861	0.0587717		V	140	1.79083	0.851984	1.79083	1.87866	1.45168	1.78026	1.84289	1.64346	1.78734	1.84545	0.465158	1.67473	1.65493	1.77122	2.2077	1.90859
R	43	43	1.93837	3.11954	2.7335	2.27806	3.36566	2.65022	0.172781	2.7335	0.222594	2.56787	2.57699	1.67641	0.692016	1.62255	0	2.08272	1.60561	2.56335	3.47633	2.85135	6.25	Isoelectric point	0.749314	0.469072	1	nNats in side chain	0.76418	0.447796		W	227.8	-0.11974	1.70225	-0.11974	1.22672	1.01661	1.78711	1.53719	1.64346	1.78734	1.66314	0.893102	1.71504	1.71507	1.5674	1.58497	1.74613
V	44	44	2.32358	2.93146	2.4779	2.70825	0.835181	2.40997	3.00296	0.48447	2.93146	0.860227	1.12669	2.80965	2.43178	2.89864	2.59499	2.72402	2.61136	0	2.64197	3.17758	5.81	P(sheet)	0.822619	0.220694		nOats in side chain	0.859964	0.14833		Y	193.6	0.624467	0.488723	0.624467	0.244849	1.5615	1.81106	1.96518	1.91002	1.78734	1.84545	1.14429	1.79566	1.7403	1.50149	1.75526	1.08632
G	45	45	2.66307	3.06	2.99372	2.87957	3.95007	0	3.58214	3.77544	3.21926	3.19935	3.64	3.64	2.74066	3.10859	2.86247	3.13442	3.23462	3.33603	3.1614	3.21926	1.81	Steric hindrance	0.577197	0.451216	1	Steric hindrance / P(sheet)	0.492419	0.600586	1				r	0.735658	0.483779	0.355316	0.123965	0.448416	0.149414	0.0601574	0.122925	0.742642	0.0713292	0.158179	0.129888	0.251605	0.398369
Y	46	46	5.50391	4.52698	4.52698	5.50391	1.91935	5.50391	3.74945	2.97005	4.66243	2.23274	2.21904	3.86012	4.74348	5.50391	5.32928	4.56886	4.28086	3.99557	5.50391	0	1.63	P(sheet)	1.29634	0.213465		Hydrophobicity	1.29658	0.21317		WT-prop		166.7	r2	0.541192	0.234042	0.126249	0.0153672	0.201077	0.0223246	0.00361891	0.0151104	0.551517	0.00508786	0.0250207	0.0168708	0.0633049	0.158698
I	47	47	-0.652722	1.88565	3.37689	2.95615	1.15311	3.37689	2.64608	0	4.04375	0.58697	1.39922	3.06682	3.00896	1.57906	3.37689	1.56186	-0.045233	0.0137381	4.04375	1.64534	5.63	P(sheet)	1.28761	0.175752		Vol / log(solub)	1.3008	0.158783		WT-DDGexp		0	RMSD	0.808375	1.04448	1.11556	1.18423	1.06672	1.18003	1.19127	1.18438	0.799227	1.19039	1.17841	1.18332	1.15504	1.09465
E	48	48	0.447168	3.67004	1.76679	0	1.85163	3.84466	1.37303	0.470885	1.2894	-0.107869	0.681397	0.478737	3.2493	0.717783	3.30211	0.421459	0.53588	0.0925527	3.42392	0.472447	11.63	Isoelectric point / P(helix)	1.03472	0.383347		P(helix)	1.16943	0.212326		WT-2nd-prop		2.59	avg	0.500363	#DIV/0!	0.563258	0.569012	#DIV/0!	0.612379	0.483337	0.585905	0.479422	0.468697	0.651152	0.508319	0.548594	#DIV/0!
L	49	49	2.84269	4.33825	3.57782	3.67139	3.49677	4.09213	2.36058	0.47904	3.91751	0	0.269043	3.36132	2.47594	2.02761	2.96116	3.23402	2.79311	1.02622	3.15708	3.78206	4.5	Steric hindrance / P(sheet)	1.14406	0.187115		nH-bonds	1.15056	0.177857					stdev	0.0369074	#DIV/0!	0.0693204	0.141337	#DIV/0!	0.0944156	#DIV/0!	0.0934328	0.0364132	0.00370914	0.143587	0.0761394	0.0222547	#DIV/0!
D	50	50	2.17708	3.34003	0	0.634299	3.82706	3.68234	2.51985	3.74019	3.62953	3.72685	3.56557	2.06231	3.46768	2.67317	4.29638	1.87009	3.12984	4.08496	3.98631	3.19215	3.03	nOats in side chain	0.596112	0.714807	1	Vol x isoelectric point	0.872787	0.388636					max	0.541192	0	0.709997	0.668952	0	0.714807	0.483337	0.662811	0.551517	0.47132	0.754295	0.640705	0.564331	0
L	51	51	2.50152	2.69982	2.82163	4.57608	1.13029	3.7346	2.30732	0.117054	3.90922	0	-0.269245	2.36807	2.68618	3.39491	3.55998	2.6817	1.57004	1.53869	2.11139	0.877285	5.33	Hydrophobicity	0.895788	0.534031	1	Steric hindrance	1.0156	0.40105					min	0.450336	0	0.457018	0.469072	0	0.499365	0.483337	0.455614	0.451216	0.466074	0.457804	0.455734	0.532858	0
N	52	52	1.87257	3.09562	2.25414	0.674306	2.67488	1.32453	-1.02323	1.19237	0.337839	0.955118	0.826854	0	0.733284	0.571177	0.767251	-0.837458	0.615431	1.58728	2.67488	1.34116	6.31	P(sheet)	0.993614	0.114918		nH-bonds	0.999609	0.104206					range	0.090856	0	0.252979	0.19988	0	0.215442	0	0.207198	0.100301	0.00524551	0.296492	0.184971	0.0314729	0
S	53	53	0.998197	2.8605	0.523465	0.668678	2.8605	0.747392	-1.65638	2.8605	1.10605	1.5735	2.8605	-1.25214	2.10008	0.53652	1.62412	0	-0.593543	1.72432	2.8605	1.88358	3.97	P(sheet)	1.12049	0.300901		P(helix)+P(sheet)	1.13445	0.283368					n	8	0	16	2	0	7	1	5	6	2	6	5	2	0
G	54	54	0.6624	3.64735	2.0172	3.89347	2.98049	0	2.85868	3.64735	4.31421	3.1048	3.13304	1.17918	3.05199	4.31421	4.13958	1.70713	3.05199	3.09116	3.47273	2.36035	3.69	Flexibility	0.794699	0.531026	1	P(helix) x Flex.	0.899709	0.398899						Volume	Log(Solubility (m at 20ºC))	Hydrophobicity	Isoelectric point	P(helix)	nOats in side chain	nSats in side chain	nNats in side chain	Steric hindrance	nH-bonds	Vol / log(solub)	Vol / P(helix)	Vol / P(sheet)	log(Solub) x Flex
K	55	55	1.19501	3.79724	0.633426	0.735881	1.86816	2.24032	0.896312	0.799835	0	1.26183	0.735881	0.0403411	3.24105	0.613896	1.09463	1.53331	0.714716	1.28236	4.21798	1.33255	11.79	P(helix) / P(sheet)	0.985039	0.229008		log(Solub) x Hydrophobicity	1.01073	0.188268					con 5 base	0.450336		0.592773	0.469072		0.714807	0.483337	0.519912	0.451216	0.47132	0.748885	0.455734	0.564331
I	56	56	1.52148	2.65532	2.82994	1.23384	1.78422	3.7133	1.93061	0	2.37003	1.06878	0.820444	2.31563	1.51681	1.76994	2.53628	2.38281	0.621397	0.57138	2.2819	2.29853	8.45	Steric hindrance	0.644142	0.465768	1	P(helix)+P(sheet)	0.644509	0.465159	1				26	0.541192		0.621275	0.668952		0.675414		0.455614	0.465768	0.466074	0.475897	0.492298	0.532858
L	57	57	3.15274	2.9253	2.25844	2.58561	1.27148	4.60826	0.936072	0.136828	1.12226	0	0.170756	1.70225	3.15274	1.63527	1.82519	3.21059	1.53144	0.851984	1.70225	0.488723	8.76	Volume	0.808375	0.541192	1	Steric hindrance	0.799227	0.551517	1					0.455808		0.534031			0.711918		0.662811	0.551517		0.754156	0.49385
E	58	58	1.54601	3.64015	0.835175	0	3.95022	1.34869	3.06015	3.43591	2.05584	4.19634	3.95022	1.69608	4.19634	3.16155	2.76905	1.99907	2.0974	2.32701	4.61708	3.52948	4.31	Hydrophobicity	0.813719	0.559653	1	log(Solub) x Hydrophobicity	0.89252	0.470236	1				con extension:	0.530658		0.559653			0.637514		0.629042	0.468046		0.457804	0.640705
S	59	59	0.890499	2.33488	0.974773	0.691097	0.85768	2.39884	0.525648	2.22421	0.974773	1.50877	0.122095	0.896145	3.06569	0.403281	1.02408	0	0.991135	1.06139	0.777959	0.826545	13.67	Isoelectric point / P(helix)	0.593186	0.414216		P(helix)	0.663689	0.266694					98	0.523738		0.622107			0.499365		0.662144	0.461548		0.754295	0.459009
F	60	60	2.08334	2.65663	3.17094	3.8378	0	3.28161	-0.207499	2.38227	3.8378	2.94773	2.15484	0.303208	2.86087	2.57558	2.68624	1.76656	2.80301	2.05052	-0.100227	-0.567203	5.39	P(sheet)	1.24609	0.143553		Steric hindrance	1.24742	0.14173						0.491998		0.465424			0.527198			0.478435		0.715873
R	61	61	2.84306	2.82843	3.69953	3.58886	3.07455	5.0972	1.03964	4.0096	2.17129	3.00627	2.82843	1.1365	2.73486	2.57275	0	2.88918	3.91603	3.27879	4.67646	2.77321	3.26	nNats in side chain	0.80834	0.519912	1	Isoelectric point	0.903278	0.400519					con mas extension:	0.474503		0.530348			0.520438
P	62	62	0.343712	1.94728	1.41978	1.14602	2.71555	0.64735	0.563788	1.30694	1.03952	0.976614	0.809905	3.32959	0	0.908273	1.84708	0.401233	1.23544	1.41653	3.50421	1.78445	12.2	Vol x isoelectric point	0.874172	0.0927736		P(sheet)	0.881686	0.0771108					105	0.534675		0.464263
E	63	63	1.15791	1.65014	-0.432223	0	0.504207	0.991325	0.0117041	0.773745	2.07088	0.584225	3.85816	-0.123529	1.86893	1.85758	0.90201	0.441464	0.0296947	1.30591	1.73578	-0.113123	11.52	Vol x isoelectric point	0.969661	0.0648296		log(Solub) x Flex	0.97049	0.0632293								0.457018
E	64	64	3.03724	5.0149	0.606062	0	5.0149	4.17342	3.19649	4.34805	3.92731	4.59416	3.68119	3.75268	3.92731	2.27018	4.34805	3.52366	1.92673	2.90179	4.17342	3.68119	2.54	nOats in side chain	0.739804	0.675414	1	log(Solub) x Hydrophobicity	1.05664	0.337857					20			0.5868
R	65	65	3.64397	3.29473	3.37578	3.29473	4.55695	4.00076	2.38175	4.55695	1.21521	2.87398	3.10142	3.89009	3.25793	2.87398	0	3.58002	2.52355	3.64397	4.55695	4.55695	2.18	nNats in side chain	0.817168	0.455614	1	Isoelectric point	0.822944	0.44789					17			0.611506
F	66	66	4.27848	5.2554	3.85774	4.41392	0	4.34243	3.6535	4.41392	4.83466	3.96841	3.99318	3.61162	3.7729	3.57244	4.10385	4.36534	4.03236	4.49498	4.16781	3.99318	1.2	Steric hindrance / P(sheet)	0.968549	0.0484517		Hydrophobicity	0.972346	0.0409775					14			0.550121
P	67	67	2.41863	2.5469	2.68682	3.35368	2.46361	3.77442	1.4417	2.41863	2.90012	2.01747	2.93294	2.12615	0	1.96965	2.45333	2.30476	2.07483	3.42517	3.50623	2.40435	3.79	Steric hindrance / P(sheet)	0.739279	0.148978		Vol / P(helix)	0.739735	0.147928					13			0.500981
M	68	68	2.07109	1.97376	2.12631	2.12631	1.45465	2.67531	1.5937	0.964013	1.59974	0.504098	0	1.62451	1.69839	1.58772	2.04948	1.87063	1.62769	0.881497	2.18706	1.65698	9	P(sheet)	0.5452	0.197232		Steric hindrance / P(sheet)	0.545643	0.195927					13			0.59398
M	69	69	2.62575	2.7612	3.46723	2.35002	3.22112	3.30798	3.30798	2.98864	2.12018	1.41291	0	2.12018	2.34522	2.06956	3.01688	2.42514	1.24267	2.19002	2.50257	3.14514	4.07	Isoelectric point / P(helix)	0.800564	0.0367285		V / (P(helix)+P(sheet))	0.80356	0.0295073					11			0.611855
S	70	70	3.71458	1.20941	3.29384	3.29384	3.29384	0.332278	3.29384	1.89617	3.29384	3.96069	3.29384	0.224694	3.71458	3.29384	2.69847	0	3.71458	3.71458	3.29384	3.29384	4.19	Flexibility	0.88905	0.485709	1	P(helix)+P(sheet)	1.00923	0.337265					5			0.709997
T	71	71	1.46127	3.74432	3.74432	3.74432	3.74432	4.16506	2.18739	1.323	3.74432	4.41118	3.74432	2.90284	3.07746	3.74432	4.41118	3.43425	0	4.16506	3.74432	2.90284	2.44	Steric hindrance / P(sheet)	1.08633	0.0640394		Isoelectric point / P(sheet)	1.09814	0.0435719					3
F	72	72	5.05361	4.38675	5.05361	5.05361	0	5.05361	5.05361	5.05361	5.05361	3.69782	5.05361	5.05361	5.05361	5.05361	5.72047	3.51245	5.47435	3.65594	5.05361	5.05361	1.09	P(sheet)	1.14957	0.0818766		log(Solub) x Hydrophobicity	1.15361	0.0754156					2
K	73	73	4.14239	3.72165	3.72165	1.9672	3.72165	4.14239	3.72165	2.63406	0	4.38851	3.72165	2.63406	4.14239	3.30091	2.26613	4.38851	3.0548	3.72165	3.72165	3.72165	1.39	Vol x isoelectric point	0.888607	0.2322		nH-bonds	0.906566	0.200852					1
V	74	74	1.03997	3.02919	3.02919	3.02919	1.84803	2.60845	3.02919	0.564504	3.02919	2.71912	3.02919	3.02919	3.44993	3.02919	3.69605	-1.3081	3.44993	0	3.02919	3.02919	1.95	Vol x isoelectric point	1.23933	0.0695668		Vol / P(helix)	1.24061	0.0676439					1
L	75	75	1.37382	2.50217	2.92291	3.58977	1.00661	3.58977	2.1921	0.900264	3.16903	0	0.922339	2.45359	0.62706	2.16249	2.89009	1.97358	1.74175	1.13831	3.58977	2.50217	7.4	P(sheet)	0.947524	0.173787		Vol / P(sheet)	0.950974	0.167758					1
L	76	76	2.5231	2.76922	2.89102	4.22474	2.7164	4.22474	2.47028	1.87492	2.76922	0	1.18328	2.66782	3.08855	2.54178	3.10432	2.91393	2.64491	1.17524	4.22474	2.76922	3.71	Steric hindrance / P(sheet)	0.933344	0.129753		P(sheet)	0.937721	0.121572
C	77	77	1.39916	0	3.40347	3.15735	2.98272	1.85833	3.64958	1.06858	3.40347	2.83393	3.15735	2.98272	3.64958	3.40347	3.97675	2.70379	1.48288	0.710357	3.64958	3.51413	4.39	Vol / P(sheet)	0.735295	0.564331	1	V / (P(helix)+P(sheet))	0.744212	0.5537	1
G	78	78	-0.673358	2.05984	2.4356	1.72686	3.37065	0	3.61676	3.06058	3.06058	3.0214	2.58198	3.06058	2.94991	2.77528	3.0214	0.858984	2.70379	2.48058	2.4356	3.37065	2.83	Volume	0.811004	0.455808	1	Steric hindrance / P(sheet)	0.739916	0.547028	1
A	79	79	0	0.867152	2.39361	3.08871	-0.113337	3.3569	0.882977	2.62609	1.26598	1.20073	1.37407	1.10112	2.49879	0.467991	1.55213	1.91168	2.34079	1.3664	3.18228	0.371949	9.02	Vol x isoelectric point	0.994881	0.0529937		log(Solub) x Flex	0.995901	0.0510497
V	80	80	3.10471	3.07357	2.47067	3.62976	3.13753	3.38364	3.20902	-0.192586	2.91432	2.63293	0.151097	3.20902	3.33506	2.78828	3.53619	3.16043	1.7535	0	3.29007	2.29604	3.86	P(sheet)	0.957494	0.316986		P(helix)+P(sheet)	1.00215	0.251789
L	81	81	4.1571	3.42629	3.64279	3.98247	3.03668	4.57784	3.31562	3.42629	3.42629	0	1.24272	3.49024	3.31562	4.1571	3.93389	3.6724	3.42629	3.16026	4.40321	3.03668	1.92	Steric hindrance / P(sheet)	0.964197	0.105634		Steric hindrance	0.96964	0.0955085
S	82	82	-0.0949581	2.16914	-0.074326	0.928998	0.208389	1.20981	-0.495604	0.981814	0.201568	0.896179	0.816458	-0.0445489	2.85808	0.573462	0.689158	0	0.111156	0.492995	1.39645	-0.146298	13.71	Isoelectric point / P(helix)	0.709567	0.223888		Hydrophobicity x Flex.	0.733386	0.170909
R	83	83	1.04218	3.43472	2.73504	2.06818	3.85546	2.82068	0.95453	2.33049	0.795406	1.24747	1.79093	0.829025	3.01398	0.910276	0	1.48492	1.88563	3.15578	3.1886	1.84744	8.2	P(helix) / P(sheet)	0.878924	0.282018		Isoelectric point	0.90244	0.243084
V	84	84	1.83318	3.54996	4.21682	4.63755	3.37533	5.0583	2.42954	0.821954	3.9707	4.63755	4.63755	4.63755	5.0583	4.21682	4.04219	3.35055	3.37533	0	4.63755	4.63755	2.21	P(sheet)	1.185	0.242549		Steric hindrance	1.19126	0.234529
D	85	85	4.48208	4.30746	0	2.3597	5.14894	5.56968	4.7282	5.14894	5.14894	5.8158	5.14894	4.30746	5.56968	2.8119	5.39506	4.17201	4.7282	5.56968	5.14894	4.7282	1.22	nOats in side chain	0.720955	0.711918	1	Isoelectric point	1.0708	0.364499
A	86	86	0	3.23598	1.84851	3.34665	3.90284	1.78046	2.25905	2.53631	2.21988	1.76532	2.60382	1.98654	4.32358	2.34592	1.24931	1.26484	0.60856	2.02658	4.32358	3.4821	5.6	Vol / P(helix)	0.804304	0.492298	1	V / (P(helix)+P(sheet))	0.957291	0.280789
G	87	87	2.45038	4.76773	1.06347	1.81313	4.76773	0	1.66842	4.76773	1.99717	3.68013	3.7908	1.42846	5.18847	1.85169	2.03186	2.13897	4.76773	4.34699	4.76773	3.58656	4.03	Hydrophobicity	0.935607	0.622107	1	P(sheet)	0.744691	0.760594	1
Q	88	88	1.03568	4.29706	1.67635	1.17963	1.93473	2.27442	0.66942	1.10261	0.27868	0.938298	0.717492	0.767888	4.71781	0	1.00859	1.2489	0.926419	1.22215	2.5773	1.00949	12.33	Isoelectric point / P(helix)	0.960627	0.328193		Vol / P(helix)	0.961378	0.327143
E	89	89	4.97591	4.97591	1.07996	0	2.97533	5.39665	4.97591	1.62681	3.88831	1.15468	1.13811	4.97591	4.97591	3.88831	4.97591	4.55517	2.91138	2.27566	4.55517	4.97591	3.52	Isoelectric point / P(helix)	1.23663	0.455635		Isoelectric point	1.41284	0.289452
Q	90	90	1.42535	3.48988	0.885573	3.48988	1.23574	2.51295	-1.0821	1.8461	1.11528	0.423323	3.48988	-0.097972	2.57691	0	0.934621	0.578837	0.919779	1.73543	2.22766	0.354857	5.44	Steric hindrance / P(sheet)	1.165	0.113752		Hydrophobicity	1.18238	0.0871161
L	91	91	1.16122	4.00887	2.55335	4.00887	1.14474	4.42961	2.36508	0.0671594	4.00887	0	1.44763	3.03194	1.10794	2.92127	3.6988	2.31339	1.90517	0.628883	4.00887	2.92127	5.96	P(sheet)	1.23974	0.178139		Steric hindrance / P(sheet)	1.24231	0.174728
G	92	92	1.474	3.42786	-1.15667	0.450356	1.32416	0	0.501947	2.03019	2.16564	1.93662	1.60945	-0.0810536	2.66743	0.644783	0.984469	0.710114	0.324881	1.43863	1.28736	1.32416	5.57	Hydrophobicity x Flex.	0.690634	0.537369	1	nOats in side chain	0.769155	0.426191
R	93	93	4.89891	4.47817	4.47817	4.47817	4.47817	4.89891	4.05743	4.47817	4.47817	5.14503	4.47817	4.05743	4.47817	4.47817	0	5.14503	4.89891	4.89891	4.47817	4.47817	1.09	Vol / log(solub)	0.522462	0.748885	1	nNats in side chain	0.605418	0.662811	1
R	94	94	2.1476	2.70379	2.70379	2.70379	2.70379	3.12453	1.72686	1.37007	2.03693	1.72686	2.70379	2.28305	3.12453	2.28305	0	3.37065	-1.45069	-1.65567	2.70379	2.70379	2.5	Steric hindrance / P(sheet)	1.25528	0.166873		P(sheet)	1.28043	0.133158
I	95	95	4.58421	4.58421	4.16347	4.58421	4.58421	5.00495	4.58421	0	4.58421	3.43266	1.25494	4.58421	5.00495	4.58421	5.25107	4.83033	5.00495	0.22429	4.58421	4.58421	2.53	P(sheet)	1.29946	0.278947		nH-bonds	1.34719	0.225013
H	96	96	2.74892	5.31902	4.89828	5.31902	4.65216	5.73976	0	4.65216	3.81068	3.44276	4.34209	3.53175	3.20591	2.6745	4.00821	4.65216	3.28563	3.92135	5.31902	3.21532	1.36	Steric hindrance / P(sheet)	1.1271	0.206451		nNats in side chain	1.16159	0.157141
Y	97	97	5.66979	3.98682	4.16145	5.24904	1.27515	5.66979	4.40756	2.03297	4.8283	3.60526	5.24904	4.40756	4.8283	5.24904	5.49516	4.58219	4.48862	3.5474	2.04214	0	1.94	log(Solub) x Hydrophobicity	0.945014	0.613886	1	P(sheet)	1.10016	0.476699
S	98	98	0.556188	2.95459	-2.13206	-1.12017	1.35269	0.55038	0.265088	1.35269	1.10657	0.626225	1.35269	-0.480712	1.86699	0.976929	1.10657	0	-0.214163	0.988716	1.62088	0.746579	3.3	nOats in side chain	0.650418	0.637514	1	Hydrophobicity x Flex.	0.737332	0.534165	1
Q	99	99	2.18199	4.81473	1.59865	1.74558	3.72713	2.53878	0.97802	1.85548	1.45836	2.34656	1.84174	1.37102	1.51118	0	1.32872	1.91892	1.80441	2.15105	3.02745	2.44013	7.37	Hydrophobicity x Flex.	0.654359	0.557212	1	Hydrophobicity	0.773251	0.381693
N	100	100	0.543857	2.97299	-0.492033	0.630805	1.47485	0.983762	0.610654	0.678751	0.437271	1.19863	0.654305	0	1.27135	0.428032	1.31061	0.483688	0.624436	0.902422	2.19546	0.854299	12.41	Hydrophobicity x Flex.	0.445857	0.622585	1	Hydrophobicity	0.570306	0.38249
D	101	101	2.14021	4.63799	0	3.41495	4.63799	5.05873	1.34907	2.76173	2.6964	4.0818	2.02542	0.82807	4.29831	2.32735	3.2822	2.09795	1.96127	3.24032	5.05873	3.10487	3.72	Steric hindrance / P(sheet)	1.2912	0.113087		Isoelectric point / P(helix)	1.29582	0.106735
L	102	102	3.16646	3.3019	3.58719	4.14338	2.80967	4.56412	3.72264	-0.00492032	3.0072	0	0.615113	3.58719	3.89727	3.72264	3.67406	3.44371	3.0072	0.650129	3.47653	3.3019	4.05	P(sheet)	1.13015	0.29795		nH-bonds	1.15904	0.261601
V	103	103	1.37787	0.829218	0.823178	4.0453	1.24996	1.9048	1.69548	-0.146496	2.58977	0.300343	1.15987	2.64763	2.1037	1.63533	1.83728	1.5434	1.18661	0	2.71158	1.59116	8.53	P(sheet)	0.842662	0.240575		Hydrophobicity	0.847481	0.231864
E	104	104	2.51968	3.40975	2.72626	0	3.52042	2.13812	2.62108	3.83049	1.72996	2.44992	4.91809	3.2743	2.95221	1.76596	2.13915	2.30008	2.71007	3.18073	2.98901	2.15388	3.17	P(helix) / P(sheet)	0.818601	0.269806		nOats in side chain	0.832504	0.244793
Y	105	105	3.42523	2.01513	2.42772	5.04844	3.65077	2.54818	1.5683	3.04787	5.04844	4.11339	5.04844	1.44918	3.11936	5.04844	3.3407	2.51148	2.53356	4.07151	5.04844	0	2.69	P(helix) / P(sheet)	1.22776	0.21152		P(helix)+P(sheet)	1.25826	0.171857
S	106	106	1.74464	4.16875	4.5895	4.5895	3.92264	3.92264	3.13397	3.5019	3.74802	3.5019	3.92264	3.13397	4.5895	4.5895	4.41487	0	3.25578	5.01024	3.03257	3.40833	1.6	P(helix) x Flex.	1.01375	0.163069		log(Solub) x Flex	1.02102	0.151017
P	107	107	4.1922	4.85905	3.88213	4.85905	4.85905	5.2798	3.35072	4.43832	4.1922	5.10517	4.1922	3.46139	0	3.59683	4.85905	4.12824	3.43177	4.61294	4.85905	4.85905	1.18	Isoelectric point / P(helix)	0.9929	0.202959		Log(Solubility (m at 20ºC))	1.00008	0.191389
V	108	108	1.59374	3.68142	2.79136	2.34771	3.68142	4.76902	2.79136	-0.319723	4.34828	1.62824	4.34828	3.26068	3.12523	1.68839	4.03821	1.51948	1.29282	0	4.34828	1.6734	3.85	P(sheet)	1.31517	0.154605		P(helix)+P(sheet)	1.31881	0.149916
T	109	109	3.1061	4.28727	4.70801	4.28727	4.70801	5.12875	4.28727	4.04115	3.44579	4.95413	4.04115	2.83175	5.12875	4.70801	3.9772	2.18674	0	4.46189	4.70801	4.70801	1.38	P(helix) x Flex.	1.1696	0.0292781		Hydrophobicity x Flex.	1.17414	0.0217234
E	110	110	1.86411	4.69195	1.05361	0	3.85047	2.11746	2.22726	2.30533	0.886608	3.48254	1.59633	2.21688	5.11269	2.14883	2.09601	1.58412	2.22726	2.00607	4.69195	2.648	5.66	Hydrophobicity	0.940937	0.465424	1	Vol / P(helix)	0.915578	0.49385	1
K	111	111	1.74073	4.79816	2.21071	1.56709	3.15437	3.71056	1.69518	2.38819	0	2.70081	1.74866	1.57905	3.66197	1.37352	2.62861	2.3657	1.58971	2.89491	4.79816	3.19625	4.92	P(helix) / P(sheet)	0.971102	0.287507		Vol / P(helix)	0.971581	0.286804
H	112	112	2.68439	3.07171	4.91974	4.91974	1.81494	5.76122	0	3.01649	2.93051	2.10352	4.07826	2.53312	3.04348	1.88643	3.02983	3.28959	3.62072	4.78429	4.499	1.95818	2.51	Steric hindrance / P(sheet)	1.19548	0.186658		Vol x isoelectric point	1.21591	0.158625
L	113	113	0.583716	1.58232	1.17085	-0.0427826	0.398536	2.52354	-0.467305	-0.441635	1.19954	0	1.43594	1.26132	0.983523	0.433539	0.909367	1.02247	-0.199112	-0.412085	1.80146	0.0990216	11.78	Steric hindrance / P(sheet)	0.612576	0.429767		Steric hindrance	0.626532	0.403489
T	114	114	0.547811	4.05107	0.306122	-0.0866832	4.05107	1.18695	0.597027	2.36811	0.023853	1.38866	-0.103081	0.650589	0.115365	0.603211	1.01232	1.48983	0	1.59694	1.89298	1.10117	12.14	P(sheet)	1.01277	0.266059		P(helix) / P(sheet)	1.05874	0.197933
D	115	115	1.3582	2.89847	0	0.590828	2.72384	1.62926	1.38453	1.89946	1.36986	2.77056	1.46585	0.625434	3.44352	2.75854	2.23411	1.51906	1.61147	1.48417	4.4783	1.27448	8.65	P(sheet)	0.917938	0.202976		Volume	0.942002	0.160639
G	116	116	3.70478	4.00612	3.5435	5.18729	5.18729	0	4.34581	5.18729	5.18729	5.18729	4.76655	4.34581	4.15251	5.18729	5.43341	4.45648	3.67895	4.09969	5.18729	4.76655	1.12	Volume	0.797181	0.530658	1	Flexibility	0.769401	0.562798	1
M	117	117	4.83298	5.38916	4.96842	4.96842	5.38916	5.8099	5.38916	2.34771	4.30157	1.22644	0	4.96842	4.41223	2.29726	4.96842	6.05602	4.05545	4.35438	5.38916	4.54768	1.78	Isoelectric point / P(helix)	1.44395	0.132525		nSats in side chain	1.45704	0.116726
T	118	118	3.62541	4.60234	2.29847	4.04615	5.02308	5.44382	3.76085	4.18159	3.20467	5.68993	4.35622	0.6826	3.65654	2.01489	4.18159	2.29847	0	4.1101	5.02308	4.18159	2.46	Vol x isoelectric point	1.41014	0.0624523		P(sheet)	1.41907	0.0505404
V	119	119	3.13286	4.48321	2.97487	4.48321	4.06247	4.34776	3.64173	0.175753	4.90395	1.75408	2.97487	2.40865	3.53742	4.48321	4.72933	3.1495	2.75459	0	4.90395	3.57024	2.75	P(sheet)	1.24292	0.180386		nH-bonds	1.25435	0.165254
R	120	120	-1.2382	1.03645	-2.45903	-1.11051	1.40438	-0.618272	-1.04976	0.890067	-1.19015	1.89661	0.643949	-1.99161	1.82512	-0.182904	0	-0.815067	0.117376	1.40438	0.93505	-1.73468	6.48	Hydrophobicity	0.882684	0.530348	1	nOats in side chain	1.00729	0.388394
E	121	121	3.81248	4.42652	2.40749	0	4.42652	2.49533	3.49147	4.05859	3.69571	4.7833	3.87033	2.83188	3.85043	2.69497	4.72545	4.00578	3.72684	3.981	4.84726	4.1804	1.52	nOats in side chain	0.769746	0.499365	1	log(Solub) x Hydrophobicity	0.841011	0.402373
L	122	122	3.28092	3.70166	2.37766	3.54911	3.62061	3.9059	3.62061	3.09555	3.06442	0	3.06442	2.691	3.74664	4.04135	3.73128	3.44598	2.76972	3.9059	3.9059	3.09555	1.69	Isoelectric point / P(helix)	0.827502	0.0856727		Steric hindrance / P(sheet)	0.835432	0.0680648
C	123	123	4.70833	0	3.39172	4.88296	4.70833	4.70833	3.54924	3.86686	4.88296	4.39826	3.32603	3.17522	4.2508	5.12908	3.94791	3.74161	3.99289	4.78939	5.54982	3.48529	1.23	nSats in side chain	0.81376	0.483337	1	Steric hindrance x Flexibility	0.838285	0.451726	1		2nd_best_prop	2nd_best_ypred	y_exp
S	124	124	0.0849646	2.43098	0.323494	0.168021	1.50466	0.550591	0.00742063	0.733028	0.0723708	0.909298	0.0723708	-0.20255	1.79526	0.224563	-0.0599951	0	0.0754948	0.761442	1.35358	0.560259	15.39	Hydrophobicity	0.506646	0.464263	1	Hydrophobicity x Flex.	0.512619	0.451558	1		1.28	2.6886	3.15274
A	125	125	0	2.27683	3.54534	5.05368	4.63294	4.80756	4.2122	5.05368	5.05368	4.87906	3.79146	5.05368	3.06446	4.2122	4.63294	1.73714	1.11335	4.38682	5.05368	4.63294	2.5	P(helix) x Flex.	1.26208	0.233693		Steric hindrance x Flexibility	1.27671	0.215816			1.77	2.23275	2.9253
A	126	126	0	2.27683	3.54534	5.05368	4.63294	4.80756	4.2122	5.05368	5.05368	4.87906	3.79146	5.05368	3.06446	4.2122	4.63294	1.73714	1.11335	4.38682	5.05368	4.63294	2.11	P(helix) x Flex.	1.26208	0.233693		Steric hindrance x Flexibility	1.27671	0.215816			1.6	2.3909	2.25844
I	127	127	3.89654	2.48685	4.20661	3.0862	3.4758	4.31728	3.4758	0	2.89581	0.641857	0.389506	3.27156	2.8729	2.89581	3.51768	3.63708	2.40878	0.627318	4.45273	3.36513	4.45	P(sheet)	1.12585	0.260269		Hydrophobicity	1.18084	0.186254			1.56	2.42812	2.58561
T	128	128	0.516517	2.37143	1.611	1.11716	3.74432	2.09249	3.38753	2.08456	2.32284	3.48486	1.71306	1.93817	2.60813	2.23598	2.818	0.752596	0	1.8077	4.72125	3.87977	6.24	Volume	0.800636	0.523738	1	V / (P(helix)+P(sheet))	0.753844	0.57778	1		2.94	1.14429	1.27148
M	129	129	2.8478	5.023	2.48915	1.95386	2.90062	4.77688	1.80088	2.8649	1.71683	1.10629	0	2.42706	3.17497	0.709787	2.4529	2.42706	0.943825	2.18094	1.79788	3.17497	5.88	Isoelectric point / P(helix)	0.984002	0.312824		Steric hindrance / P(sheet)	0.994243	0.298447			0	3.8794	4.60826
S	130	130	4.24736	3.82661	3.93729	4.91421	4.91421	3.69117	2.98514	2.44952	3.51654	4.02415	3.73305	2.89156	3.82661	4.49347	3.42298	0	3.31231	3.87943	4.91421	3.73305	1.44	P(helix) / P(sheet)	0.997792	0.10211		P(helix)+P(sheet)	1.00249	0.0936362			2.99	1.09777	0.936072
D	131	131	4.73408	4.24184	0	4.73408	4.59863	4.43937	3.8558	4.48796	4.59863	4.52266	4.48796	3.8558	3.2717	4.48796	4.19847	4.42401	3.37558	4.24184	4.9087	4.06722	1.17	Vol x isoelectric point	0.965787	0.111075		Hydrophobicity	0.967126	0.108609			4.19	-0.0186041	0.136828
N	132	132	4.7373	4.91193	3.70252	4.7373	4.60186	4.91193	2.90391	4.49119	4.49119	5.06447	4.91193	0	3.38696	5.57878	4.98342	4.223	3.99895	5.99953	5.15805	3.73076	1.17	Isoelectric point / P(helix)	1.18128	0.0702709		P(sheet)	1.18234	0.0686053			1.89	2.12111	1.12226
T	133	133	0.478154	2.02707	3.65721	4.74481	4.07795	0.989781	3.76788	4.32407	4.07795	3.34714	3.48259	3.34714	3.48259	3.56364	3.85474	0.837094	0	3.23647	4.07795	3.56364	3.92	Volume	0.961743	0.491998	1	V / (P(helix)+P(sheet))	0.992532	0.458951	1		2.59	1.4699	0
A	134	134	0	3.71478	5.1703	5.1703	5.1703	5.59104	4.32882	5.1703	4.50344	4.74956	4.74956	3.83658	4.0827	3.66196	3.75273	2.7719	3.71478	4.03412	5.1703	5.1703	1.2	P(helix) x Flex.	1.08162	0.195854		Log(Solubility (m at 20ºC))	1.08454	0.191496			2.35	1.69317	0.170756
A	135	135	0	4.50211	4.08137	4.92285	4.25599	1.9753	3.83525	4.92285	4.92285	4.74822	4.92285	4.50211	3.32094	4.92285	4.61278	1.12328	0.80709	4.16242	4.92285	4.92285	2.64	Vol x isoelectric point	1.32496	0.235147		P(helix) x Flex.	1.33968	0.218063			1.6	2.3909	1.70225
N	136	136	3.43579	3.17431	2.85222	3.30976	3.30976	4.01579	2.6061	3.81155	2.5714	3.07213	3.27296	0	2.92819	3.17431	3.42043	3.10733	2.88902	3.90512	4.15124	3.01505	1.82	P(sheet)	0.785926	0.0995584		nOats in side chain	0.788274	0.0941697			2.67	1.39547	3.15274
L	137	137	2.18363	2.28626	2.17029	2.81131	2.42975	2.64625	1.86552	0.27746	1.9891	0	0.39	2.05089	1.82684	1.2843	2.30794	2.41641	2.09587	1.01218	2.51661	1.79049	7.22	P(sheet)	0.729664	0.143052		Steric hindrance / P(sheet)	0.736024	0.128049			1.56	2.42812	1.63527
L	138	138	2.26439	2.69669	2.20967	2.69669	2.09552	2.7205	1.85521	0.765668	2.40559	0	1.72917	2.29976	2.10425	1.86699	2.57065	2.55814	2.17905	1.96355	2.65171	2.60983	5.43	Steric hindrance / P(sheet)	0.599501	0.176559		P(helix)+P(sheet)	0.603299	0.166092			2.34	1.70247	1.82519
L	139	139	3.10035	3.2596	4.23653	4.06191	2.35114	5.32413	3.18363	1.53274	4.90339	0	1.61312	4.90339	2.71156	2.63462	3.37842	2.91799	1.84399	1.96297	4.48265	2.10201	3.11	P(sheet)	1.1083	0.291684		Isoelectric point / P(sheet)	1.13701	0.2545			1.31	2.66069	3.21059
T	140	140	0.164791	1.45196	-0.03054	0.361483	1.21752	0.950171	0.2152	0.920555	0.100214	1.05932	0.542856	-0.0921518	2.15454	0.323838	0.493227	0.230462	0	0.857143	1.39411	0.59128	15.46	Hydrophobicity	0.427265	0.457018	1	Vol / P(helix)	0.458663	0.374284			3.03	1.06056	1.53144
T	141	141	0.792717	2.46932	1.2786	1.02775	4.64452	1.81957	1.43761	1.65809	1.20081	1.40366	1.2029	0.640051	2.85724	1.02933	1.61395	0.84689	0	1.81381	3.08759	2.76826	10.53	P(sheet)	0.908422	0.213791		V / (P(helix)+P(sheet))	0.926502	0.182184			3.67	0.465158	0.851984
I	142	142	3.83991	4.71819	4.05133	4.47207	1.87054	5.13893	3.87671	0	4.05133	1.09882	0.874967	3.35166	4.10415	4.29745	4.08603	4.12282	3.36784	1.45189	3.80521	2.09747	3.47	P(sheet)	1.14211	0.350266		nH-bonds	1.23733	0.237404			3.21	0.893102	1.70225
G	143	143	3.49139	4.9739	1.09604	3.18662	4.9739	0	3.51837	4.13242	2.44004	4.24309	4.9739	0.538018	4.9739	2.88947	3.92099	3.46556	3.54661	3.41697	4.13242	3.64018	2.92	P(sheet)	1.0423	0.433389		Hydrophobicity	1.07917	0.392586			2.94	1.14429	0.488723
G	144	144	4.19476	4.02013	2.88395	4.1308	3.92657	0	3.50583	3.84551	3.46395	5.10773	3.65221	3.71006	4.55154	3.84551	3.53544	2.18674	3.88469	4.19476	4.68699	4.1308	1.43	P(helix)+P(sheet)	0.705715	0.537276	1	Flexibility	0.709049	0.532893	1
P	145	145	3.45242	5.17218	5.17218	5.17218	5.17218	5.17218	1.63401	5.17218	5.17218	2.76221	5.17218	3.90996	0	3.41772	4.44137	2.90341	2.39221	3.90996	5.17218	5.17218	1.64	Isoelectric point / P(helix)	1.33043	0.146811		log(Solub) x Hydrophobicity	1.34752	0.124761
K	146	146	0.549301	1.52313	0.469494	0.354474	3.88546	0.941465	0.577984	1.46415	0	1.62153	1.16428	0.559978	0.817286	0.585867	1.04811	0.801677	0.47608	1.41297	0.0106717	1.13745	14.52	P(sheet)	0.752839	0.139698		nH-bonds	0.753334	0.138566
E	147	147	1.09478	2.6077	1.14718	0	2.15998	0.933424	1.09478	1.78727	0.10476	2.29763	0.768943	-0.0957669	2.54237	0.556188	1.21558	0.928198	0.923878	1.56051	2.09735	1.5201	10.69	Hydrophobicity	0.505742	0.5868	1	Hydrophobicity x Flex.	0.60916	0.400535
L	148	148	2.83351	4.82274	4.82274	4.402	2.35805	4.82274	3.98126	1.95861	4.82274	0	1.6097	4.402	3.52372	2.42433	3.36721	4.402	4.06231	1.11848	4.15588	3.26581	2.66	P(sheet)	1.23711	0.169639		Flexibility	1.24522	0.158719
T	149	149	3.1737	3.71452	3.25698	4.13526	4.97674	2.38929	3.15833	3.99981	3.99981	3.45177	4.13526	1.14773	3.18947	2.95409	2.378	1.30646	0	2.00602	4.97674	3.99981	2.93	Isoelectric point / P(helix)	1.18328	0.0977288		Vol x isoelectric point	1.18607	0.0934699
A	150	150	0	1.80498	0.542763	0.128379	1.21918	0.688574	0.19411	0.620214	-0.286745	1.2224	0.517984	-0.217664	2.82109	0.134802	-0.0255283	0.70487	0.162041	0.973063	1.27993	0.642156	14.4	P(helix) / P(sheet)	0.589393	0.352294		Steric hindrance / P(helix)	0.598581	0.331942
F	151	151	1.29336	2.96996	3.81144	2.25452	0	3.92211	0.992297	0.590326	2.57505	1.05943	0.42226	3.02278	3.3907	1.46585	2.67009	2.20474	1.2502	1.52605	0.36704	0.208426	9.04	Volume	0.869988	0.474503	1	P(helix)+P(sheet)	0.71303	0.647013	1
L	152	152	2.19544	4.61111	4.61111	3.63418	3.0092	3.69814	4.61111	1.85982	3.2774	0	0.486798	4.61111	3.42994	3.52351	4.19037	3.19354	2.26765	1.46577	2.56716	4.61111	3.32	Isoelectric point / P(helix)	1.26012	0.118505		Hydrophobicity x Flex.	1.26573	0.110639
H	153	153	1.73802	2.56154	3.06914	2.05596	3.4449	2.07382	0	3.2284	2.77804	1.59276	2.67221	2.28903	2.92443	0.71063	0.682218	2.36701	2.37193	2.19916	2.72282	1.49104	5.93	P(helix) / P(sheet)	0.824083	0.114857		Isoelectric point	0.828419	0.105519
N	154	154	0.871024	1.35053	0.76695	0.74442	2.24059	0.632523	1.03912	2.13476	0.541587	1.27731	0.592965	0	2.69095	0.919863	0.74442	0.769506	0.753082	1.02726	1.15299	1.27534	14.91	P(sheet)	0.519456	0.299493		Steric hindrance	0.529429	0.272338
M	155	155	0.875363	1.21225	3.85286	1.83022	1.94962	1.49989	2.11551	1.20061	2.20908	0.630747	0	2.42558	3.23882	1.5094	1.95403	1.35426	1.10649	0.64905	0.15544	3.29668	9.47	P(sheet)	0.95172	0.0873641		Isoelectric point / P(helix)	0.963787	0.0640753
G	156	156	5.13931	4.71857	1.09712	1.46999	4.71857	0	4.71857	4.71857	4.29783	5.38543	4.29783	4.71857	5.13931	4.71857	4.96469	5.38543	5.13931	5.13931	4.71857	4.71857	1.97	P(sheet)	1.20496	0.336156		Steric hindrance	1.22232	0.316888
D	157	157	5.20782	5.20782	0	4.78708	5.20782	4.29484	5.20782	3.6509	5.20782	5.87468	4.78708	4.54096	5.62856	5.20782	5.87468	5.87468	4.54096	5.62856	5.20782	5.20782	1.06	Vol x isoelectric point	1.13216	0.169105		Hydrophobicity x Flex.	1.14375	0.152002
H	158	158	1.18316	1.9163	0.404082	1.35084	1.16258	1.49556	0	1.87132	0.427735	0.670845	0.489015	-0.152879	1.56998	0.885777	1.1213	1.17852	0.192433	1.51937	1.33272	0.898738	12.92	P(sheet)	0.544143	0.132251		Steric hindrance / P(sheet)	0.54805	0.119745
H		158	2.66035	2.038	0.659096	0.872108	1.38001	2.27756	0	2.09322	0.489255	1.11919	1.34531	0.0710924	1.28516	0.30443	1.57275	1.38749	0.469518	2.60753	1.39813	0.631168		Steric hindrance / P(sheet)	0.718488	0.161474		Hydrophobicity x Flex.	0.721275	0.154957					3.59318
V	159	159	0.18059	0.673748	0.248864	1.26635	0.928238	0.616272	0.491892	0.42763	-0.205021	1.38815	0.603178	-0.00681264	2.33226	-0.0698173	-0.0311579	0.319584	-0.279008	0	1.74494	0.392627	14.97	P(helix) x Flex.	0.655183	0.0354359		Flexibility	0.655662	0.0340252
T	160	160	2.79747	3.80813	2.56798	4.9893	3.48096	3.80813	2.36858	4.32244	3.65558	3.6335	3.72707	2.94535	2.85779	3.53377	4.56855	1.61396	0	4.01237	4.9893	3.72707	1.93	Vol x isoelectric point	1.05785	0.128699		log(Solub) x Hydrophobicity	1.06016	0.124878					3.97346
R	161	161	4.41106	1.93943	2.6566	4.23644	2.83877	3.81569	0.625978	1.97494	2.04461	2.13273	3.81569	0.520748	2.62378	0.630751	0	2.4386	2.04872	2.58262	4.23644	2.20304	5.77	Vol x isoelectric point	1.14124	0.172011		Steric hindrance / P(sheet)	1.16054	0.143772
L	162	162	1.80253	1.0529	2.87735	2.94131	1.70492	4.13957	2.16191	0.93452	4.0289	0	1.76497	3.85428	1.51402	3.0128	2.96421	2.00867	2.22586	1.21759	3.71883	2.976	5.8	P(sheet)	0.948377	0.263035		Vol / P(sheet)	0.969217	0.230289					1.5286
D	163	163	2.41845	3.51608	0	1.89078	4.00078	2.68997	3.6907	3.26996	3.31184	3.89765	3.33392	1.20409	4.49301	2.6307	3.27675	1.89009	2.86459	2.51827	4.49301	3.73258	2.83	nOats in side chain	0.743346	0.527198	1	log(Solub) x Hydrophobicity	0.827689	0.413819
R	164	164	5.28871	1.54376	4.86797	4.86797	4.86797	1.97217	4.86797	4.86797	4.86797	5.53483	4.86797	4.86797	5.28871	4.86797	0	2.12988	5.28871	5.28871	4.86797	4.86797	1.72	Isoelectric point / P(helix)	1.36593	0.174408		Steric hindrance / P(sheet)	1.37243	0.166526
W	165	165	4.82745	2.65225	4.40671	4.40671	1.52654	4.82745	4.40671	4.40671	4.40671	2.71123	4.40671	4.40671	4.82745	4.40671	5.07357	1.92144	4.82745	4.82745	0	1.13003	2.41	log(Solub) x Hydrophobicity	0.884771	0.631503	1	Hydrophobicity	1.19684	0.325717					3.39222
E	166	166	4.29519	3.56438	3.08578	0	3.20759	1.6455	4.5413	3.56438	1.94537	3.42089	4.5413	3.56438	3.78088	3.69982	4.027	4.12056	4.96204	3.11402	3.27908	3.87445	1.88	P(helix) / P(sheet)	1.02715	0.131092		Vol / P(sheet)	1.02836	0.12904
P	167	167	3.05842	3.89989	2.8123	2.50223	3.89989	3.23304	3.47915	2.92297	2.71873	1.66075	3.23304	2.8123	0	2.18013	3.05842	1.57591	0.426672	2.56618	3.89989	3.89989	3.69	Vol x isoelectric point	1.01962	0.0715296		Vol / P(sheet)	1.02164	0.0678346					4.0621
E	168	168	1.00402	4.40114	1.49009	0	4.40114	0.0782904	4.40114	4.40114	4.40114	5.06799	4.40114	4.40114	4.82188	4.40114	5.06799	5.06799	4.82188	0.765076	4.40114	4.40114	3.62	Vol x isoelectric point	1.45005	0.304423		Vol / P(helix)	1.5206	0.235084
L	169	169	2.87517	1.82227	3.20234	2.82658	1.20177	2.10046	3.29591	1.59427	3.12128	0	2.53548	3.71665	1.28974	2.22541	2.12937	1.72362	2.85039	1.68682	2.20831	2.50724	5.14	P(sheet)	0.777623	0.164319		log(Solub) x Hydrophobicity	0.786718	0.144656
N	170	170	2.70137	4.11403	1.50352	1.8711	4.28865	2.47533	2.7475	2.54555	1.47146	3.66851	3.23575	0	2.5513	1.99627	2.49432	2.17244	1.88252	3.58898	3.39859	2.93286	3.84	Hydrophobicity	0.612339	0.611506	1	Hydrophobicity x Flex.	0.582882	0.647985	1				4.35133
E	171	171	-0.357327	0.994202	-0.333223	0	1.32766	-0.00785576	0.0299198	0.478107	0.37281	1.86781	1.38443	0.721556	3.01063	1.18361	0.418716	-0.36914	0.589311	1.02633	2.43734	0.682881	12.33	P(sheet)	0.782664	0.230507		P(helix) x Flex.	0.78705	0.22186					4.23123
A	172	172	0	1.46514	2.16282	3.84578	1.48036	1.67481	0.973577	2.15341	4.68726	2.79288	3.13034	1.05044	1.80709	3.42504	1.80885	1.0439	2.17238	1.1376	0.862685	0.981653	8.92	P(helix) / P(sheet)	1.04487	0.134691		P(helix)	1.06049	0.108628
I	173	173	0.96761	1.34746	0.181185	1.47832	0.858912	2.14976	1.13022	0	1.4829	1.55786	1.53572	-0.0465229	0.847505	2.01431	1.86505	1.16643	0.721165	1.03299	2.99124	1.20397	11.43	Vol x isoelectric point	0.677141	0.102155		Steric hindrance / P(sheet)	0.679142	0.0968404
P	174	174	0.256736	1.19897	-0.827281	0.609962	-2.0877	1.1054	1.33022	3.37417	-0.492365	0.530241	0.878865	0.999567	0	1.55576	1.34433	0.934401	0.821917	1.09822	2.39724	1.6912	2.92	P(sheet)	1.06709	0.0963347		Steric hindrance	1.07561	0.0818475
N	175	175	1.5875	2.45679	-1.75622	0.630839	1.63458	-0.310998	1.38197	2.74208	2.63141	0.564641	3.29827	0	1.52718	1.43596	2.38529	1.78156	1.09829	2.26349	3.71901	0.426065	2.49	Vol x isoelectric point	1.04695	0.324465		P(sheet)	1.0475	0.323754					3.32999
D	176	176	4.06129	4.99634	0	5.66319	3.66262	4.10627	3.00331	5.24245	5.66319	3.70934	4.48203	3.90874	3.7216	5.66319	4.42681	3.41901	4.90277	4.99634	4.5756	3.98023	1.2	P(helix) x Flex.	1.17157	0.0893106		Hydrophobicity x Flex.	1.17457	0.0846326
E	177	177	0.653838	1.36573	0.47981	0	1.52268	1.65565	0.915003	1.10443	1.00766	1.07756	1.68094	0.676243	1.62544	0.019755	1.90487	0.961865	1.44788	0.767965	1.98459	0.113185	12.85	Isoelectric point / P(helix)	0.521638	0.217632		Log(Solubility (m at 20ºC))	0.526255	0.20372					2.921
R	178	178	0.96043	2.65318	2.06391	2.85258	2.73077	2.75901	1.64779	2.33827	0.801692	0.756298	2.75901	1.78208	2.3529	0.53969	0	1.93463	2.37552	2.49392	3.6301	1.59885	7.14	P(helix) / P(sheet)	0.8226	0.18526		Vol x isoelectric point	0.838963	0.152523
D	179	179	3.31754	3.43935	0	4.94768	3.82727	4.1062	3.26472	3.93158	4.63761	3.80633	4.77306	2.88316	3.57059	4.43337	4.21687	3.76652	3.53011	4.15902	4.01263	3.16041	1.34	Vol x isoelectric point	0.937415	0.123297		Isoelectric point	0.937521	0.123099					3.61019
T	180	180	1.50638	3.90186	3.60716	5.16408	5.16408	2.57238	3.37681	2.3627	5.16408	3.54789	4.07648	2.6492	3.94103	4.49722	4.43327	1.84839	0	3.63096	5.16408	4.18715	2.1	Vol x isoelectric point	1.18326	0.221021		Flexibility	1.22547	0.164451					4.31694
T	181	181	1.61413	2.06939	3.98569	4.40643	4.2318	3.70675	3.1442	3.51636	4.40643	4.40643	2.05661	3.98569	3.61776	4.2318	3.81106	1.06414	0	2.51652	4.09635	4.40643	2.69	V / (P(helix)+P(sheet))	0.913311	0.46505	1	Vol / P(sheet)	0.929308	0.446146
M	182	182	0.558107	1.06403	2.32225	0.520845	3.26804	1.56182	1.53942	2.13186	0.635305	2.13969	0	1.16671	3.76983	0.388527	1.31015	0.732633	0.349517	0.799439	1.26187	2.5764	11.77	P(helix) / P(sheet)	0.906522	0.162371		V / (P(helix)+P(sheet))	0.917861	0.141286
P	183	183	3.36491	4.37145	5.21293	4.54607	5.21293	4.96681	3.23527	5.21293	4.54607	3.54275	5.21293	4.37145	0	3.56914	3.73929	4.16003	3.87921	4.03176	5.21293	4.54607	1.19	Isoelectric point / P(helix)	1.00295	0.241475		Steric hindrance / P(helix)	1.01741	0.219438
A	184	184	0	0.547104	2.10403	1.24197	0.774983	0.652324	0.673761	0.524972	1.00605	0.267068	0.931899	1.24197	3.06038	0.245138	0.563974	0.503118	1.26517	0.535147	0.823764	0.378143	15.75	Isoelectric point / P(helix)	0.634355	0.124174		nOats in side chain	0.651094	0.0773437
A	185	185	0	1.25413	2.26786	1.49669	2.00923	1.72704	0.594459	0.862652	1.90687	2.40967	0.849677	0.915468	2.23106	0.222606	1.13656	0.275778	0.541443	0.899334	1.71167	1.14945	12.3	P(helix) x Flex.	0.684029	0.0552749		Volume	0.684392	0.0542735
M	186	186	3.94852	3.86166	3.86166	5.50545	4.41785	3.68704	4.17173	1.49439	4.10778	3.19032	0	3.90354	4.24323	4.32428	3.4081	3.4615	3.86166	3.29743	3.40175	4.52852	1.64	P(sheet)	1.07348	0.0720542		log(Solub) x Hydrophobicity	1.09124	0.0410973
A	187	187	0	3.05239	2.70487	2.99958	3.74749	0.57616	3.14138	3.59494	3.28487	3.43742	3.66643	3.08063	2.65271	2.86413	3.53099	2.40738	3.66643	2.53025	3.47313	3.84106	2.8	Volume	0.662002	0.534675	1	Steric hindrance / P(sheet)	0.720924	0.448156
T	188	188	0.394263	0.936627	0.110411	0.544699	1.05621	1.0417	0.315682	0.233365	0.212282	0.90402	0.532183	-0.174623	1.80692	0.304228	0.495465	0.426929	0	0.823284	0.540498	0.668148	16.63	Isoelectric point / P(helix)	0.388309	0.213249		Vol / P(helix)	0.392566	0.195904
T	189	189	1.89495	3.24255	0.199752	3.29537	3.90941	2.48213	3.90941	2.99644	3.24255	2.2897	2.46785	1.70944	2.93248	3.90941	3.41718	0.699179	0	2.05064	4.33015	3.56973	4.33	Vol x isoelectric point	0.99227	0.324718		V / (P(helix)+P(sheet))	1.03564	0.264394
L	190	190	3.88023	3.33769	4.79321	4.79321	1.1013	5.21395	4.79321	1.11959	4.37247	0	1.08624	4.79321	4.37247	4.79321	5.46007	4.0624	2.07892	1.23054	4.12635	3.33769	3.92	P(sheet)	1.27256	0.401956		P(helix)+P(sheet)	1.27919	0.395715
R	191	191	0.917685	2.10408	3.24954	3.24954	0.966488	1.67876	0.125713	4.22647	-0.309688	1.74798	0.725094	0.390851	4.6472	0.697288	0	1.14964	1.14017	3.24954	0.591165	-0.0104412	9.89	Vol x isoelectric point	1.24265	0.243744		Isoelectric point	1.25794	0.22501
K	192	192	1.51595	3.74938	1.03337	0.383459	4.17012	1.21904	0.286681	1.49524	0	3.15402	0.98999	0.0370356	5.0116	1.14507	1.09266	1.30419	1.17054	2.32937	4.59086	2.41567	9.37	Hydrophobicity	0.994001	0.550121	1	Vol / P(helix)	1.16832	0.378496
L	193	193	4.38961	4.81035	3.96887	4.81035	1.57633	4.81035	3.72275	1.44919	3.83342	0	0.851441	4.14349	4.38961	3.96887	4.50028	4.07954	4.38961	2.1581	4.81035	4.14349	2.81	Isoelectric point / P(helix)	1.33207	0.133308		P(sheet)	1.33711	0.126732
L	194	194	4.46964	2.54056	4.46964	4.0489	0.940462	4.89038	3.49271	-0.104286	4.46964	0	0.112262	3.38204	3.91345	3.28847	4.0489	3.87428	2.2155	0.593314	2.36594	2.54056	4.93	P(sheet)	1.12026	0.515299		Steric hindrance	1.13718	0.50055
T	195	195	0.732554	0.839991	0.711727	1.87626	0.277881	0.926167	0.223789	0.531708	0.378961	1.18792	0.605894	0.0432651	3.5119	0.702167	0.691202	0.764542	0	0.555443	0.683489	0.0305858	15.94	Isoelectric point / P(helix)	0.714482	0.109031		Steric hindrance / P(helix)	0.734414	0.0586261
G	196	196	1.52139	4.61329	1.26177	4.61329	4.61329	0	4.61329	4.61329	4.61329	5.28015	4.61329	4.61329	5.03403	4.61329	5.28015	5.28015	5.03403	1.68983	4.61329	4.61329	2.19	Steric hindrance / P(sheet)	1.28562	0.283053		Flexibility	1.30741	0.258545
E	197	197	4.99076	2.94681	3.14274	0	1.6515	2.58655	4.99076	3.65705	1.96989	2.49879	4.99076	4.57002	2.5808	2.16006	3.20349	3.48243	4.57002	3.17235	4.99076	4.01384	2.3	P(helix) / P(sheet)	1.25263	0.0729006		nOats in side chain	1.25273	0.0727424
L	198	198	3.83393	2.16634	4.39012	4.39012	3.72327	4.144	4.39012	2.05308	2.48688	0	3.05641	4.39012	1.38194	1.49948	3.30253	3.18072	2.9346	3.20896	2.57171	2.88178	2.88	P(sheet)	1.05232	0.159621		log(Solub) x Hydrophobicity	1.06989	0.131321
L	199	199	2.88821	4.28588	3.19828	1.34546	1.67332	3.19828	1.64136	2.43786	1.87592	0	3.30895	2.1635	0.970624	1.19026	2.05694	2.59041	2.70605	2.12779	3.86514	3.4444	5.45	Steric hindrance / P(sheet)	0.951961	0.145704		Steric hindrance x Flexibility	0.953157	0.143556
T	200	200	1.87708	4.57019	3.23647	2.08492	4.14945	3.30797	3.90333	1.27724	2.13774	3.28319	3.30797	1.47457	4.014	2.44781	2.81573	2.57715	0	3.434	4.14945	3.11466	3.22	P(helix) / P(sheet)	1.07218	0.0703541		nH-bonds	1.07452	0.0662821
L	201	201	-0.267418	0.229018	-0.583322	-0.287996	0.824381	0.0935695	-0.805764	0.545445	-0.679727	0	-0.088594	-0.378087	-0.972141	-0.805764	-0.282576	-0.121413	-0.492235	0.101205	0.545445	0.078581	15.65	Hydrophobicity	0.334335	0.500981	1	log(Solub) x Hydrophobicity	0.329825	0.514355	1
A	202	202	0	0.585161	-0.0202352	0.235915	0.474492	0.405501	-0.137502	1.17605	0.0944274	0.925973	0.598802	-0.120871	0.202697	-0.256319	0.256494	0.0500165	-0.15767	1.31597	1.71464	0.831279	16.11	Hydrophobicity	0.338702	0.59398	1	log(Solub) x Hydrophobicity	0.35301	0.558951	1
S	203	203	0.451397	1.94355	3.31008	3.73082	3.73082	1.68687	0.718375	3.73082	3.73082	2.52142	2.54965	0.911677	2.97039	3.73082	3.42075	0	0.812299	3.73082	3.73082	2.75389	5.67	P(helix) x Flex.	1.07226	0.289372		Steric hindrance x Flexibility	1.13037	0.210264
R	204	204	3.46381	4.02	3.59926	4.02	4.02	3.59926	4.02	4.02	2.83883	4.26612	4.02	3.59926	3.77388	1.2954	0	2.78361	2.88382	4.44074	4.02	4.02	1.86	Vol / log(solub)	0.760963	0.475897	1	nH-bonds	0.764278	0.47132	1
Q	205	205	0.883792	2.37611	1.88388	1.36957	3.63834	1.79031	0.34807	2.97148	0.722294	2.79685	2.66141	0.144599	4.05907	0	0.323506	1.43567	0.836956	3.21759	3.63834	3.63834	8.36	Hydrophobicity	0.810384	0.611855	1	nH-bonds	0.950461	0.466074	1
Q	206	206	0.940363	0.729491	2.38662	-0.0585742	3.47422	3.47422	1.11188	0.424721	0.978916	0.489266	0.829694	1.35184	3.89496	0	1.10777	2.26481	0.298933	0.703657	3.47422	2.01869	10.93	Isoelectric point / P(helix)	1.08687	0.211308		P(helix) / P(sheet)	1.11345	0.172264
L	207	207	3.78903	3.61441	3.36829	4.03515	3.36829	4.03515	4.03515	2.1319	3.61441	0	1.78101	4.03515	3.36829	4.03515	4.702	3.61441	4.45589	4.45589	4.03515	4.03515	1.68	Isoelectric point / P(helix)	1.02847	0.0604265		Isoelectric point / P(sheet)	1.03105	0.0557001
I	208	208	1.59716	0.723441	3.60887	1.17642	0.813532	1.1989	1.36972	0	0.744741	1.02142	0.0906633	0.778163	3.60887	1.23427	0.969558	0.813532	0.545556	1.41704	1.09399	0.535875	13.75	Vol x isoelectric point	0.856467	0.103601		P(sheet)	0.867002	0.0814121
D	209	209	0.284237	0.188264	0	1.38894	1.40653	0.635987	0.836225	0.763956	1.79258	1.5772	1.42465	0.455125	3.54703	1.50308	0.951095	0.587787	0.883359	1.34706	1.26398	0.942723	13.81	P(helix) x Flex.	0.609737	0.330295		Steric hindrance x Flexibility	0.621746	0.303655
W	210	210	4.56292	4.38829	4.80903	4.14217	4.80903	4.80903	4.80903	4.80903	3.96755	5.05515	3.47532	4.80903	5.22977	4.80903	3.79293	5.05515	5.22977	5.22977	0	4.80903	1.1	Vol x isoelectric point	1.02206	0.167919		Vol / P(sheet)	1.04451	0.130954
M	211	211	4.20264	2.73618	3.42512	3.7819	4.75883	3.84586	3.20191	2.567	2.65513	2.73618	0	1.3089	3.20191	4.33809	3.86876	3.11504	2.28893	2.29414	4.33809	4.09197	2.38	P(helix) / P(sheet)	1.09047	0.0332176		log(Solub) x Hydrophobicity	1.09143	0.0315242
E	212	212	0.844161	1.30755	1.08493	0	3.29295	1.21179	1.70566	1.51641	1.04376	2.9069	0.740696	1.89528	2.45146	1.87537	1.83132	1.12339	2.17253	1.31918	2.40288	-0.102292	8.95	P(helix) x Flex.	0.803744	0.0962371		Steric hindrance	0.804536	0.0944547
A	213	213	0	2.35454	1.25031	0.789886	3.86288	1.06452	3.86288	3.86288	1.67105	1.79165	3.0214	1.72238	1.95964	2.88595	1.06351	0.431111	0.951836	1.26694	3.19602	2.68171	8.28	P(sheet)	0.996241	0.247013		P(helix) x Flex.	1.00402	0.23521
D	214	214	4.17627	2.73188	0	4.31172	4.0656	5.1532	4.73246	4.73246	4.31172	5.39931	4.73246	2.82921	5.1532	4.31172	5.39931	3.0127	3.36592	4.73246	4.73246	4.31172	1.27	Vol x isoelectric point	1.06984	0.231769		Isoelectric point	1.07403	0.225735
K	215	215	0.306436	1.6223	3.1048	2.85868	2.43794	3.52554	1.2714	0.706397	0	0.478715	0.415296	1.24249	3.94628	0.00733544	0.569395	1.44768	1.67752	1.01066	3.52554	2.12787	9.99	Vol x isoelectric point	1.1345	0.131817		P(helix) / P(sheet)	1.1568	0.0973501
V	216	216	3.2633	4.29809	3.87735	4.29809	4.29809	4.71883	4.29809	3.21049	4.29809	4.12346	4.29809	3.21049	4.29809	3.63123	4.12346	3.70272	1.68963	0	4.29809	4.29809	1.52	P(sheet)	0.978948	0.168506		Steric hindrance	0.988543	0.152126
A	217	217	0	3.17244	1.91021	4.01392	3.59318	2.87773	3.59318	4.01392	4.01392	4.68077	4.01392	4.01392	3.17244	3.34706	4.68077	1.98409	3.45773	2.87773	4.01392	3.59318	1.84	V / (P(helix)+P(sheet))	0.778219	0.450579	1	Volume	0.819747	0.390377
G	218	218	0.0748911	0.219607	0.672302	2.86413	1.60191	0	0.640347	1.35579	0.910271	2.26877	0.723628	-0.758877	0.947829	0.219607	1.37289	0.711841	0.321008	1.53041	2.44339	-0.287996	9.91	Isoelectric point / P(helix)	0.835012	0.15673		Steric hindrance	0.84369	0.139112
P	219	219	0.883022	1.97062	-0.401545	2.28069	1.0443	1.39062	-0.224479	2.28069	0.526235	1.43921	0.6645	0.0726764	0	0.222947	1.82713	0.308237	0.457244	0.543335	2.94755	0.650546	11.82	P(sheet)	0.873837	0.0668897		nOats in side chain	0.875853	0.0625794
L	220	220	4.23483	3.81409	3.81409	3.81409	3.81409	4.23483	3.81409	3.81409	3.81409	0	3.81409	3.81409	3.56798	3.81409	4.48095	4.48095	4.23483	4.23483	3.39335	3.81409	1.23	Steric hindrance / P(sheet)	0.880944	0.0463237		Isoelectric point / P(helix)	0.882417	0.043131
L	221	221	3.62145	3.20071	3.20071	3.20071	3.20071	3.62145	3.20071	-0.960522	3.20071	0	1.22305	3.20071	3.62145	3.20071	3.86757	3.20071	3.62145	1.31081	3.20071	3.20071	2.05	P(sheet)	1.13641	0.199199		Isoelectric point / P(sheet)	1.17742	0.140359
R	222	222	4.2337	3.81296	3.81296	3.81296	3.81296	4.2337	3.39222	3.81296	3.81296	4.47982	3.81296	3.81296	4.2337	3.81296	0	3.81296	4.2337	4.2337	3.81296	3.39222	1.25	Vol / log(solub)	0.444105	0.754156	1	nNats in side chain	0.545529	0.629042	1
S	223	223	1.84292	3.43389	3.85464	3.85464	3.85464	4.27538	2.25273	3.85464	2.03622	2.76704	2.67347	3.85464	3.43389	2.76704	2.14689	0	2.67347	2.4881	3.85464	3.18778	2.48	Vol x isoelectric point	0.974568	0.0267915		P(helix)	0.975342	0.0252455
A	224	224	0	1.40571	2.38264	0.810346	3.04949	2.38264	0.965065	1.40571	0.412806	3.71635	1.86833	1.26222	3.47024	1.54116	0.703906	1.21118	1.2161	-0.795344	3.04949	1.02685	5.77	P(helix) / P(sheet)	1.1112	0.0424863		nNats in side chain	1.11231	0.0405619
L	225	225	3.11743	1.29902	3.11743	3.11743	0.834381	3.53817	3.11743	1.21419	2.69669	0	0.99505	3.11743	3.53817	3.11743	1.53015	2.69669	-0.720367	0.583577	3.11743	2.69669	4.04	P(sheet)	1.06998	0.276839		Steric hindrance	1.07577	0.268993
P	226	226	3.57287	3.15212	3.15212	2.73138	3.15212	3.57287	3.15212	2.73138	3.15212	3.39824	3.15212	3.15212	0	3.15212	2.03171	2.73138	3.57287	3.57287	3.15212	3.15212	1.96	Isoelectric point / P(helix)	0.674327	0.231957		P(helix) x Flex.	0.697671	0.177859
A	227	227	0	2.07456	1.2859	1.13951	2.74142	2.4953	1.05846	2.32068	1.89994	1.68851	2.32068	1.2859	0.90802	1.65382	1.80637	1.26778	1.4792	1.60523	2.74142	2.32068	9.41	log(Solub) x Hydrophobicity	0.491472	0.462111	1	Volume	0.563835	0.292057
G	228	228	1.69795	2.921	0.943331	2.921	2.921	0	1.31909	2.921	1.94407	3.58785	2.50026	1.23803	3.34174	2.921	2.07951	1.58728	1.36407	2.921	2.921	2.921	5.89	P(helix)+P(sheet)	0.625856	0.538046	1	Flexibility	0.700068	0.421997
W	229	229	5.21101	3.52804	4.12341	4.79026	1.62151	4.36952	3.70267	4.79026	4.79026	4.27595	3.70267	3.94878	3.6091	3.94878	3.94878	4.12341	4.36952	4.36952	0	3.70267	1.49	P(sheet)	1.05189	0.138589		P(helix) / P(sheet)	1.06672	0.114124
F	230	230	1.40366	2.7128	2.7128	3.47322	0	3.47322	0.776534	1.65481	1.87132	2.91703	1.04632	2.63174	3.33778	2.91703	2.19849	1.94825	1.7104	1.61092	1.33272	-0.531244	4.67	P(sheet)	0.921053	0.269395		P(helix)+P(sheet)	0.926281	0.261077
I	231	231	4.90093	1.04701	4.05945	4.48019	3.50326	3.50326	3.81334	0	3.63871	1.43605	1.60532	2.66178	4.23408	3.63871	4.17012	3.69153	3.3926	1.25358	3.81334	3.3926	3.36	P(sheet)	1.05231	0.336328		Hydrophobicity	1.06284	0.322978
A	232	232	0	0.193301	-0.473556	0.614042	-0.298933	-0.0528159	-0.0528159	0.367924	-0.146385	0.0997319	-0.0528159	-0.146385	0.0578533	0.193301	0.144715	-0.174623	-0.298933	0.367924	0.614042	0.0578533	1	P(sheet)	0.262699	0.121156		P(helix)	0.263237	0.117551
D	233	233	0.624979	-0.0810536	0	1.18117	0	0.760427	-0.327171	-0.216502	0.339687	0.0935695	1.18117	-0.274355	0	0.339687	0.0935695	0.392503	-0.185367	0.760427	1.18117	-0.375757	1	P(helix) / P(sheet)	0.457612	0.169049		P(helix)	0.458324	0.166462
K	234	234	0.216502	0.730811	0.730811	0.310071	0.556188	0.841481	-0.322091	0.135448	0	0.730811	0.310071	-0.246117	0.42074	0.216502	0.802306	0.730811	0.174623	0.484694	0.0639538	0.216502	1	Steric hindrance / P(sheet)	0.303862	0.174185		Steric hindrance	0.317095	0.100693
S	235	235	3.12217	2.70143	2.70143	2.70143	2.70143	3.12217	2.70143	2.70143	2.70143	3.36829	2.70143	2.70143	3.12217	2.70143	3.36829	0	3.12217	3.12217	2.70143	1.24591	2.86	P(helix) / P(sheet)	0.728225	0.0500387		Isoelectric point / P(sheet)	0.728289	0.0498707
G	236	236	2.00057	2.91355	2.91355	2.91355	2.91355	0	2.91355	2.91355	2.91355	3.58041	2.91355	2.91355	3.33429	2.91355	3.58041	3.58041	3.33429	2.91355	1.35662	2.91355	2.62	Steric hindrance / P(sheet)	0.609696	0.432972		Flexibility	0.711028	0.228828
A	237	237	0	2.921	2.921	2.921	2.921	2.67488	2.921	2.921	2.921	3.58785	2.921	2.921	3.34174	2.921	3.58785	1.90489	3.34174	3.34174	2.921	2.921	2.21	P(helix) x Flex.	0.561292	0.422975		V / (P(helix)+P(sheet))	0.616934	0.3029
G	238	238	4.73768	2.76001	1.56565	4.31694	4.31694	0	4.31694	4.31694	4.31694	4.00686	4.31694	4.31694	4.73768	4.31694	3.52827	2.19455	4.73768	3.76075	3.65008	4.31694	1.69	Flexibility	0.766855	0.582442	1	Steric hindrance / P(sheet)	0.866126	0.467337	1
E	240	240	3.82234	4.66383	3.06192	0	4.66383	1.9191	3.2083	4.66383	2.33984	4.14952	4.66383	4.66383	4.41771	3.26616	5.33068	3.51227	5.08457	3.48266	4.66383	2.54145	1.71	P(sheet)	1.14261	0.180315		P(helix) / P(sheet)	1.14364	0.178824
R	241	241	4.48283	0.836979	4.0621	4.0621	4.0621	2.55376	4.0621	4.0621	4.0621	4.72895	4.0621	4.0621	4.48283	4.0621	0	2.4898	4.48283	4.48283	4.0621	4.0621	2.04	Vol / log(solub)	0.895607	0.457804	1	nH-bonds	1.07635	0.216886
G	242	242	5.19526	4.77452	4.77452	4.35378	4.77452	0	4.77452	4.77452	4.77452	5.44138	4.77452	4.77452	5.19526	4.77452	5.02064	5.44138	5.19526	5.19526	4.77452	4.77452	1.05	Steric hindrance / P(sheet)	0.770119	0.514749	1	Flexibility	0.883051	0.361997
S	243	243	0.499129	3.93602	4.35676	3.26916	4.35676	1.92431	4.35676	4.35676	4.35676	3.93602	4.35676	3.51528	4.35676	4.35676	5.02362	0	3.93602	4.35676	4.35676	4.35676	2.28	P(helix) x Flex.	0.951374	0.467143	1	Volume	0.984319	0.4296
R	244	244	4.94844	4.10696	4.5277	4.5277	4.5277	4.5277	3.68622	4.5277	4.5277	5.19456	4.5277	4.5277	4.94844	4.5277	0	4.5277	4.94844	4.94844	4.5277	4.5277	1.09	Vol / log(solub)	0.519245	0.754295	1	nNats in side chain	0.608879	0.662144	1
G	245	245	1.15441	4.23123	3.56438	4.23123	2.96901	0	4.23123	4.23123	4.23123	3.17833	2.23066	4.23123	3.81049	3.56438	3.81049	1.91166	3.67504	2.62933	3.81049	4.23123	2.31	Steric hindrance / P(sheet)	0.821717	0.485959	1	log(Solub) x Flex	0.868913	0.425215
I	246	246	4.03907	3.10402	4.28519	3.30826	4.28519	3.30826	3.44371	0	4.28519	1.91465	4.28519	3.30826	3.30826	2.82966	4.28519	4.11057	3.44371	0.365453	3.86445	2.30752	2.71	P(sheet)	0.99518	0.314561		Steric hindrance	1.01954	0.280594
I	247	247	2.08515	0.194752	3.66499	2.48382	3.66499	2.99813	2.48382	0	2.15665	1.67959	3.24425	3.66499	2.06308	2.40277	2.22814	2.72994	2.15665	-0.435764	3.66499	3.24425	3.94	P(sheet)	1.01307	0.259495		Vol / P(sheet)	1.01919	0.250524
A	248	248	0	4.28779	4.28779	4.28779	4.28779	3.02557	4.28779	4.28779	4.28779	4.95465	4.28779	4.28779	4.70853	4.28779	4.95465	3.44631	4.70853	4.70853	4.28779	4.28779	1.16	P(helix) x Flex.	0.772445	0.442013		V / (P(helix)+P(sheet))	0.854692	0.316863
A	249	249	0	-1.17265	2.25414	2.25414	0.406113	2.67488	2.25414	0.406113	2.25414	-0.217488	0.276474	2.25414	2.67488	2.25414	2.921	0.144146	-0.716581	-0.1265	2.25414	-2.09485	3.57	P(sheet)	1.19469	0.339571		Steric hindrance x Flexibility	1.19532	0.33887
L	250	250	3.83452	3.41378	3.41378	3.41378	3.41378	3.83452	3.41378	3.41378	3.41378	0	-1.02978	3.41378	3.83452	3.41378	4.08064	4.08064	2.85759	2.04725	3.41378	3.41378	1.7	Isoelectric point / P(helix)	1.19233	0.122864		Vol / log(solub)	1.2135	0.0914405
G	251	251	3.97477	3.13329	3.55403	0.958092	2.5771	0	3.55403	3.55403	3.55403	2.5771	3.55403	3.55403	3.13329	3.55403	1.49628	3.55403	3.97477	3.97477	2.71255	2.71255	2.81	Steric hindrance / P(sheet)	0.943579	0.163576		P(sheet)	0.946718	0.158001
P	252	252	3.02401	3.44475	3.44475	3.02401	3.44475	3.44475	2.77789	3.44475	1.46708	1.77457	3.44475	2.77789	0	1.84284	1.77457	1.11638	3.02401	3.86549	3.44475	3.44475	3.6	Isoelectric point / P(helix)	0.907147	0.172454		Isoelectric point	0.907926	0.171033
D	254	254	4.49255	4.07181	0	4.07181	4.07181	4.49255	2.19554	4.07181	4.07181	4.73867	4.07181	1.6734	4.49255	4.07181	4.73867	4.73867	4.49255	4.49255	4.07181	3.23033	1.57	P(sheet)	1.131	0.0692777		Vol / P(sheet)	1.1358	0.0613514
G	255	255	0.138044	3.55836	1.8754	-0.281611	2.16069	0	3.55836	2.47076	1.13705	1.33458	2.47076	1.26136	2.19183	1.91457	0.985333	1.25223	1.97853	1.17772	2.58143	0.589919	7.79	P(helix) / P(sheet)	0.883843	0.272002		P(sheet)	0.902757	0.24051
K	256	256	0.0182418	0.554195	-0.166583	0.436928	1.40571	0.30148	0.554195	1.26222	0	1.81311	2.62875	1.04892	3.47024	2.07257	0.209318	-0.108224	-0.356565	0.810346	3.04949	0.260258	12.25	P(helix) x Flex.	1.03629	0.0967999		P(sheet)	1.0401	0.0901435
P	257	257	0.702297	3.97346	1.36915	2.51794	3.97346	2.99653	0.634199	3.30661	3.13198	3.97346	2.01961	2.0972	0	2.99653	1.82118	1.93653	0.944271	3.97346	3.97346	3.97346	5.6	log(Solub) x Hydrophobicity	0.904672	0.49477	1	Hydrophobicity	1.10394	0.24769
S	258	258	1.46759	1.10033	2.46686	2.00933	3.72909	3.72909	3.30835	2.27356	3.72909	0.979978	2.64149	2.64149	1.88106	1.58858	1.93125	0	0.175058	4.14983	3.72909	3.72909	5.57	P(helix) x Flex.	1.13328	0.126743		Vol x isoelectric point	1.13929	0.117452
R	259	259	4.10894	4.10894	4.10894	4.10894	4.10894	2.92777	3.26746	4.10894	1.63387	4.35506	3.6882	4.10894	3.26746	4.10894	0	4.10894	3.86282	4.10894	4.10894	4.10894	1.57	Isoelectric point	0.593063	0.668952	1	Vol / log(solub)	0.549429	0.715873	1
I	260	260	4.39594	4.39594	3.9752	4.39594	4.39594	4.81668	3.72909	0	4.39594	1.59057	4.39594	3.41901	3.41901	4.39594	5.0628	5.0628	3.9752	0.644674	2.79404	4.39594	2.39	Steric hindrance	0.997853	0.468046	1	P(sheet)	1.10284	0.35022
V	261	261	4.33329	3.91255	4.33329	4.33329	4.33329	4.33329	3.91255	1.33371	4.33329	3.02249	4.33329	3.91255	3.7771	4.33329	5.00015	4.33329	4.08718	0	4.33329	3.49181	1.62	P(sheet)	0.864012	0.417355		Steric hindrance	0.905807	0.359622
V	262	262	1.08994	1.13525	4.35133	4.35133	4.35133	2.19323	4.35133	1.44028	4.35133	3.68447	4.35133	4.35133	4.77207	4.35133	4.59744	3.26373	1.97673	0	3.93059	4.35133	3.2	V / (P(helix)+P(sheet))	0.95379	0.557985	1	Vol / P(sheet)	0.980525	0.532858	1
I	263	263	3.96777	1.86951	3.75127	4.7282	2.64377	5.14894	4.7282	0	3.54703	1.70732	2.29575	4.7282	5.14894	4.7282	4.7282	4.7282	3.33053	1.42203	4.7282	4.7282	2.31	P(sheet)	1.16495	0.355121		P(helix)+P(sheet)	1.18221	0.335872
Y	264	264	5.29084	4.44936	3.89317	4.8701	1.43904	5.29084	3.41458	2.99383	3.31317	2.52028	4.20324	4.02862	4.8701	4.8701	5.53695	4.35579	4.20324	5.29084	4.8701	0	1.65	P(sheet)	1.29069	0.108759		Isoelectric point / P(sheet)	1.29285	0.105767
T	265	265	1.74437	1.33926	3.55258	4.21943	1.75475	4.64018	3.24251	0.50843	4.21943	1.1875	0.970857	3.79869	2.82177	3.13184	3.79869	2.12851	0	2.10632	4.21943	4.21943	5.21	P(sheet)	1.22666	0.215001		Isoelectric point / P(sheet)	1.23153	0.208747
T	266	266	0.583865	1.60891	2.66689	2.39254	2.33972	2.66689	0.0358623	1.36279	0.447576	2.11652	1.15856	0.85722	3.1812	0.625944	1.12574	1.15376	0	1.5442	2.20428	1.26062	10.24	Vol x isoelectric point	0.852392	0.085474		Vol / P(helix)	0.858906	0.0714426
G	267	267	1.57326	2.76871	1.2646	1.17407	3.61019	0	3.01483	4.27705	4.27705	2.28402	1.47567	1.77188	2.44365	1.23156	1.48577	2.6469	2.32319	3.30012	1.87865	3.61019	5.98	Steric hindrance	0.807394	0.461548	1	P(sheet)	0.787803	0.487361	1
S	268	268	3.24072	3.02422	4.00115	4.00115	4.00115	2.37794	3.33429	4.00115	4.00115	4.668	4.00115	1.84305	4.00115	4.00115	4.668	0	0.330391	4.42189	4.00115	4.00115	2.58	Vol x isoelectric point	1.13767	0.203396		Steric hindrance x Flexibility	1.15861	0.173802
Q	269	269	0.33271	1.61971	0.410305	1.37359	2.70731	1.25178	-0.0568956	0.706735	0.804063	0.710493	1.61971	0.0324291	-0.104498	0	0.374588	-0.164005	-0.279121	1.70076	3.12805	1.73038	12.36	log(Solub) x Hydrophobicity	0.68079	0.481419	1	Hydrophobicity	0.751141	0.368703
A	270	270	0	0.83182	4.01676	3.34991	4.01676	1.59545	2.37298	4.01676	1.93233	1.96588	3.03984	1.82494	4.4375	2.56124	0.91623	1.07475	1.21538	2.12686	4.01676	2.8356	6.12	P(helix) x Flex.	1.09539	0.230213		Vol / P(helix)	1.1014	0.221742
T	271	271	2.82859	4.19513	3.01396	4.19513	3.77439	3.77439	3.52827	3.52827	3.77439	3.59977	3.35365	2.3471	0.865857	3.10753	4.19513	1.04979	0	4.61587	4.19513	4.19513	2.89	Vol x isoelectric point	1.12945	0.137019		Steric hindrance / P(helix)	1.15128	0.103338
M	272	272	2.87639	3.63682	3.14458	3.63682	3.3907	3.50137	2.72384	1.06892	3.81144	0.93657	0	3.21608	2.79534	3.14458	3.50137	3.58823	2.94518	3.3907	4.05756	3.21608	3.03	Steric hindrance / P(sheet)	0.976234	0.0880067		Hydrophobicity x Flex.	0.984903	0.0717368
D	273	273	1.34734	3.42356	0	0.851993	3.8443	3.21214	1.71582	2.37066	3.8443	3.62109	4.09042	2.21415	2.86737	1.8824	3.05564	2.08611	2.23521	3.28811	3.8443	3.32999	4.07	nOats in side chain	0.750082	0.520438	1	log(Solub) x Hydrophobicity	0.81158	0.438577
E	274	274	0.506655	3.51698	0.565503	0	1.17994	1.82772	1.41327	1.37055	3.09624	2.97443	2.25475	1.43911	3.62764	1.17994	2.16119	1.65939	1.73505	1.99201	4.18383	2.11931	8.16	P(helix) / P(sheet)	0.891572	0.302971		Isoelectric point / P(helix)	0.924464	0.250591
R	275	275	1.37218	1.10561	2.94637	3.78785	3.78785	3.12099	2.60668	0.974567	1.49084	1.00066	3.78785	1.09116	2.52563	-0.154779	0	1.40922	1.40123	0.869324	3.78785	3.78785	7.08	Vol x isoelectric point	1.28074	0.0269014		nOats in side chain	1.28267	0.023957
N	276	276	3.07102	3.96689	1.97196	2.60036	4.80837	5.22911	3.30003	4.14151	4.80837	4.4983	4.80837	0	4.56226	4.38763	4.80837	2.3946	1.72774	4.80837	4.80837	4.80837	1.83	Vol x isoelectric point	1.19959	0.221699		Hydrophobicity	1.22397	0.189737
R	277	277	0.676417	0.880656	0.383941	0.126037	0.991325	0.944609	0.546777	0.0291416	-1.51149	0.676417	0.634538	-0.220284	3.36592	1.3014	0	0.0408633	0.274016	0.332615	0.737168	0.262946	6.8	Isoelectric point / P(helix)	0.81654	0.117099		Vol x isoelectric point	0.826144	0.0962073
Q	278	278	0.461972	1.11921	3.52918	1.26041	1.57532	2.55225	1.57532	-0.895202	0.900422	0.897766	0.367019	1.7419	3.28306	0	0.889865	1.31586	0.990673	0.71885	0.675986	1.5286	6.72	P(helix)+P(sheet)	0.697627	0.517739	1	P(helix)	0.818871	0.335544
I	279	279	5.25877	4.83803	4.83803	4.83803	1.32725	5.25877	4.83803	0	4.41729	2.42426	4.83803	4.83803	5.25877	4.83803	4.52796	4.41729	5.25877	1.9448	4.83803	4.83803	1.79	P(sheet)	1.22534	0.293017		Hydrophobicity	1.25093	0.263181
A	280	280	0	3.39914	3.11385	4.37607	3.70921	2.9784	2.3984	4.37607	2.15229	4.20145	3.11385	3.28847	3.23989	1.98945	1.94731	1.71365	2.79624	2.49981	4.37607	3.70921	2.63	P(helix) x Flex.	0.98743	0.136908		Isoelectric point	0.992732	0.127615
E	281	281	0.60656	1.68138	0.803099	0	0.892714	1.37131	1.76243	0.679671	0.689461	0.480075	0.989742	0.293911	2.69748	0.35048	0.795215	0.570352	0.738253	1.29981	2.63353	3.18972	13.97	Vol / P(helix)	0.504882	0.640705	1	P(helix) / P(sheet)	0.669998	0.367271
I	282	282	5.30616	4.04394	3.4299	4.88542	4.88542	5.30616	3.3285	0	4.88542	3.09815	2.88485	3.70425	3.85064	4.88542	4.7108	3.99535	3.97245	2.75391	4.88542	3.90849	1.32	P(sheet)	1.02857	0.25132		Steric hindrance / P(helix)	1.03929	0.235634
G	283	283	2.15338	4.5032	3.83634	4.08246	4.5032	0	4.5032	4.5032	4.5032	4.74932	4.5032	4.5032	4.92394	4.5032	5.17006	4.32858	4.25708	4.92394	4.5032	4.5032	1.24	Flexibility	0.774753	0.523428	1	Steric hindrance / P(sheet)	0.713772	0.595498	1
A	284	284	0	2.66529	1.50941	0.976929	1.53581	1.53581	0.834006	1.6073	1.68836	0.831183	2.66529	1.30333	4.26719	1.80251	1.09953	0.78771	1.19037	0.794964	3.84645	1.38176	11.25	Vol / P(helix)	0.74426	0.459009	1	P(helix) / P(sheet)	0.907445	0.195767
S	285	285	-0.935865	2.5477	0.990777	2.96844	2.96844	3.38918	0.364133	0.846062	2.96844	0.910697	2.96844	-0.873699	2.72233	1.01458	0.0490932	0	-0.210078	0.836934	2.96844	-0.19039	7.1	Steric hindrance / P(sheet)	1.37063	0.0827809		Hydrophobicity	1.38664	0.0612388
L	286	286	1.18141	0.967922	2.338	2.21619	3.25097	4.09245	1.56801	0.273469	3.67171	0	0.618235	1.95195	2.0698	2.58411	2.38471	2.73666	0.213575	0.272346	2.83023	3.00485	7.87	P(sheet)	1.07461	0.188703		Steric hindrance / P(sheet)	1.0806	0.179639
I	287	287	1.91218	2.46837	3.10053	2.34011	0.824585	4.60887	2.40086	0	3.00696	1.56742	1.43035	2.46837	2.58622	2.04763	2.50517	2.54434	0.903263	0.589679	3.76739	1.43035	6.85	Steric hindrance	0.772304	0.478435	1	P(helix)+P(sheet)	0.800117	0.440192
K	288	288	1.1607	3.60408	1.07023	0.784939	3.60408	2.34186	1.70084	3.60408	0	2.29328	2.34186	-0.200106	4.02482	0.613241	1.26704	1.43453	1.14465	2.93723	3.60408	2.14856	6.95	Hydrophobicity	0.671379	0.709997	1	P(sheet)	0.911941	0.464943	1
H	289	289	4.15803	2.89581	3.73729	3.73729	1.78343	4.15803	0	3.73729	0.209924	3.56266	3.31655	-0.0657516	4.15803	2.76036	2.0671	1.80821	1.19878	4.15803	2.0935	0.742061	5.32	Vol x isoelectric point	1.27238	0.22562		Isoelectric point	1.31194	0.176719
W	290	290	4.96307	4.54233	4.54233	4.54233	4.54233	4.96307	4.54233	4.54233	4.54233	5.20919	4.54233	4.54233	4.96307	4.54233	5.20919	5.20919	4.96307	4.96307	0	4.54233	1.07	P(sheet)	1.02472	0.0806133		Vol x isoelectric point	1.03361	0.0645878
																						sum	n	average			73				32
																				Prop picked		384.89	73	5.27247
																		ks when:		No prop picked		966.24	191	5.05885
																				All		1351.13	264	5.11792
[truncated: 14 more columns]
